# Supplementary material for: A computable biomedical knowledge object for calculating in‐hospital mortality for patients admitted with acute myocardial infarction
Source: Learn Health Syst. 2023 Sep 11;7(4):e10388. doi: 10.1002/lrh2.10388 (PMC10582239; doi:10.1002/lrh2.10388)
Supplement: Supplementary file 1 — Data S1. Supporting Information. [file LRH2-7-e10388-s002.zip]

Archive with 1 entries (1 files):
- Supplementary Material 1 - vLRN_ami_26k_schema.sql
