# Supplementary material for: A computable biomedical knowledge object for calculating in‐hospital mortality for patients admitted with acute myocardial infarction
Source: Learn Health Syst. 2023 Sep 11;7(4):e10388. doi: 10.1002/lrh2.10388 (PMC10582239; doi:10.1002/lrh2.10388)
Supplement: Supplementary file 1 — Data S1. Supporting Information. [file LRH2-7-e10388-s002.zip › Supplementary Material 1 - vLRN_ami_26k_schema.sql]

--
-- PostgreSQL database dump
--

-- Schema only. Please contact info@evidentli.com for schema and data.

-- Dumped from database version 14.6 (Debian 14.6-1.pgdg110+1)
-- Dumped by pg_dump version 14.6 (Debian 14.6-1.pgdg110+1)

SET statement_timeout = 0;
SET lock_timeout = 0;
SET idle_in_transaction_session_timeout = 0;
SET client_encoding = 'UTF8';
SET standard_conforming_strings = on;
SELECT pg_catalog.set_config('search_path', '', false);
SET check_function_bodies = false;
SET xmloption = content;
SET client_min_messages = warning;
SET row_security = off;

--
-- Name: vLRN_ami_26k; Type: SCHEMA; Schema: -; Owner: postgres
--

CREATE SCHEMA "vLRN_ami_26k";


ALTER SCHEMA "vLRN_ami_26k" OWNER TO postgres;

SET default_tablespace = '';

SET default_table_access_method = heap;

--
-- Name: _piano_information; Type: TABLE; Schema: vLRN_ami_26k; Owner: postgres
--

CREATE TABLE "vLRN_ami_26k"._piano_information (
    config jsonb
);


ALTER TABLE "vLRN_ami_26k"._piano_information OWNER TO postgres;

--
-- Name: attribute_definition; Type: TABLE; Schema: vLRN_ami_26k; Owner: postgres
--

CREATE TABLE "vLRN_ami_26k".attribute_definition (
    attribute_definition_id integer NOT NULL,
    attribute_name character varying(255) NOT NULL,
    attribute_description text,
    attribute_type_concept_id integer NOT NULL,
    attribute_syntax text
);


ALTER TABLE "vLRN_ami_26k".attribute_definition OWNER TO postgres;

--
-- Name: care_site; Type: TABLE; Schema: vLRN_ami_26k; Owner: postgres
--

CREATE TABLE "vLRN_ami_26k".care_site (
    care_site_id bigint NOT NULL,
    care_site_name character varying(255),
    place_of_service_concept_id integer NOT NULL,
    location_id bigint,
    care_site_source_value character varying(50),
    place_of_service_source_value character varying(50)
);


ALTER TABLE "vLRN_ami_26k".care_site OWNER TO postgres;

--
-- Name: cdm_source; Type: TABLE; Schema: vLRN_ami_26k; Owner: postgres
--

CREATE TABLE "vLRN_ami_26k".cdm_source (
    cdm_source_name character varying(255) NOT NULL,
    cdm_source_abbreviation character varying(25),
    cdm_holder character varying(255),
    source_description text,
    source_documentation_reference character varying(255),
    cdm_etl_reference character varying(255),
    source_release_date date,
    cdm_release_date date,
    cdm_version character varying(10),
    vocabulary_version character varying(20)
);


ALTER TABLE "vLRN_ami_26k".cdm_source OWNER TO postgres;

--
-- Name: cohort; Type: TABLE; Schema: vLRN_ami_26k; Owner: postgres
--

CREATE TABLE "vLRN_ami_26k".cohort (
    cohort_definition_id bigint NOT NULL,
    subject_id bigint NOT NULL,
    cohort_start_date date NOT NULL,
    cohort_end_date date NOT NULL
);


ALTER TABLE "vLRN_ami_26k".cohort OWNER TO postgres;

--
-- Name: cohort_definition; Type: TABLE; Schema: vLRN_ami_26k; Owner: postgres
--

CREATE TABLE "vLRN_ami_26k".cohort_definition (
    cohort_definition_id integer NOT NULL,
    cohort_definition_name character varying(255) NOT NULL,
    cohort_definition_description text,
    definition_type_concept_id integer NOT NULL,
    cohort_definition_syntax text,
    subject_concept_id integer NOT NULL,
    cohort_initiation_date date
);


ALTER TABLE "vLRN_ami_26k".cohort_definition OWNER TO postgres;

--
-- Name: concept; Type: TABLE; Schema: vLRN_ami_26k; Owner: postgres
--

CREATE TABLE "vLRN_ami_26k".concept (
    concept_id integer NOT NULL,
    concept_name character varying(255) NOT NULL,
    domain_id character varying(20) NOT NULL,
    vocabulary_id character varying(20) NOT NULL,
    concept_class_id character varying(20) NOT NULL,
    standard_concept character varying(1),
    concept_code character varying(50) NOT NULL,
    valid_start_date date NOT NULL,
    valid_end_date date NOT NULL,
    invalid_reason character varying(1)
);


ALTER TABLE "vLRN_ami_26k".concept OWNER TO postgres;

--
-- Name: concept_ancestor; Type: TABLE; Schema: vLRN_ami_26k; Owner: postgres
--

CREATE TABLE "vLRN_ami_26k".concept_ancestor (
    ancestor_concept_id integer NOT NULL,
    descendant_concept_id integer NOT NULL,
    min_levels_of_separation integer NOT NULL,
    max_levels_of_separation integer NOT NULL
);


ALTER TABLE "vLRN_ami_26k".concept_ancestor OWNER TO postgres;

--
-- Name: concept_class; Type: TABLE; Schema: vLRN_ami_26k; Owner: postgres
--

CREATE TABLE "vLRN_ami_26k".concept_class (
    concept_class_id character varying(20) NOT NULL,
    concept_class_name character varying(255) NOT NULL,
    concept_class_concept_id integer NOT NULL
);


ALTER TABLE "vLRN_ami_26k".concept_class OWNER TO postgres;

--
-- Name: concept_relationship; Type: TABLE; Schema: vLRN_ami_26k; Owner: postgres
--

CREATE TABLE "vLRN_ami_26k".concept_relationship (
    concept_id_1 integer NOT NULL,
    concept_id_2 integer NOT NULL,
    relationship_id character varying(20) NOT NULL,
    valid_start_date date NOT NULL,
    valid_end_date date NOT NULL,
    invalid_reason character varying(1)
);


ALTER TABLE "vLRN_ami_26k".concept_relationship OWNER TO postgres;

--
-- Name: concept_synonym; Type: TABLE; Schema: vLRN_ami_26k; Owner: postgres
--

CREATE TABLE "vLRN_ami_26k".concept_synonym (
    concept_id integer NOT NULL,
    concept_synonym_name character varying(1000) NOT NULL,
    language_concept_id integer NOT NULL
);


ALTER TABLE "vLRN_ami_26k".concept_synonym OWNER TO postgres;

--
-- Name: condition_era; Type: TABLE; Schema: vLRN_ami_26k; Owner: postgres
--

CREATE TABLE "vLRN_ami_26k".condition_era (
    condition_era_id bigint NOT NULL,
    person_id bigint NOT NULL,
    condition_concept_id integer NOT NULL,
    condition_era_start_datetime timestamp without time zone NOT NULL,
    condition_era_end_datetime timestamp without time zone NOT NULL,
    condition_occurrence_count integer
);


ALTER TABLE "vLRN_ami_26k".condition_era OWNER TO postgres;

--
-- Name: condition_occurrence; Type: TABLE; Schema: vLRN_ami_26k; Owner: postgres
--

CREATE TABLE "vLRN_ami_26k".condition_occurrence (
    condition_occurrence_id bigint NOT NULL,
    person_id bigint NOT NULL,
    condition_concept_id integer NOT NULL,
    condition_start_date date,
    condition_start_datetime timestamp without time zone NOT NULL,
    condition_end_date date,
    condition_end_datetime timestamp without time zone,
    condition_type_concept_id integer NOT NULL,
    condition_status_concept_id integer,
    stop_reason character varying(20),
    provider_id integer,
    visit_occurrence_id integer,
    visit_detail_id integer,
    condition_source_value character varying(500),
    condition_source_concept_id integer,
    condition_status_source_value character varying(50)
);


ALTER TABLE "vLRN_ami_26k".condition_occurrence OWNER TO postgres;

--
-- Name: cost; Type: TABLE; Schema: vLRN_ami_26k; Owner: postgres
--

CREATE TABLE "vLRN_ami_26k".cost (
    cost_id bigint NOT NULL,
    person_id bigint NOT NULL,
    cost_event_id bigint NOT NULL,
    cost_event_field_concept_id integer NOT NULL,
    cost_concept_id integer NOT NULL,
    cost_type_concept_id integer NOT NULL,
    currency_concept_id integer NOT NULL,
    cost numeric,
    incurred_date date NOT NULL,
    billed_date date,
    paid_date date,
    revenue_code_concept_id integer NOT NULL,
    drg_concept_id integer NOT NULL,
    cost_source_value character varying(50),
    cost_source_concept_id integer,
    revenue_code_source_value character varying(50),
    drg_source_value character varying(3),
    payer_plan_period_id bigint
);


ALTER TABLE "vLRN_ami_26k".cost OWNER TO postgres;

--
-- Name: device_exposure; Type: TABLE; Schema: vLRN_ami_26k; Owner: postgres
--

CREATE TABLE "vLRN_ami_26k".device_exposure (
    device_exposure_id bigint NOT NULL,
    person_id bigint NOT NULL,
    device_concept_id integer NOT NULL,
    device_exposure_start_date date,
    device_exposure_start_datetime timestamp without time zone NOT NULL,
    device_exposure_end_date date,
    device_exposure_end_datetime timestamp without time zone,
    device_type_concept_id integer NOT NULL,
    unique_device_id character varying(50),
    quantity integer,
    provider_id integer,
    visit_occurrence_id integer,
    visit_detail_id integer,
    device_source_value character varying(100),
    device_source_concept_id integer
);


ALTER TABLE "vLRN_ami_26k".device_exposure OWNER TO postgres;

--
-- Name: domain; Type: TABLE; Schema: vLRN_ami_26k; Owner: postgres
--

CREATE TABLE "vLRN_ami_26k".domain (
    domain_id character varying(20) NOT NULL,
    domain_name character varying(255) NOT NULL,
    domain_concept_id integer NOT NULL
);


ALTER TABLE "vLRN_ami_26k".domain OWNER TO postgres;

--
-- Name: dose_era; Type: TABLE; Schema: vLRN_ami_26k; Owner: postgres
--

CREATE TABLE "vLRN_ami_26k".dose_era (
    dose_era_id bigint NOT NULL,
    person_id bigint NOT NULL,
    drug_concept_id integer NOT NULL,
    unit_concept_id integer NOT NULL,
    dose_value numeric NOT NULL,
    dose_era_start_datetime timestamp without time zone NOT NULL,
    dose_era_end_datetime timestamp without time zone NOT NULL
);


ALTER TABLE "vLRN_ami_26k".dose_era OWNER TO postgres;

--
-- Name: drug_era; Type: TABLE; Schema: vLRN_ami_26k; Owner: postgres
--

CREATE TABLE "vLRN_ami_26k".drug_era (
    drug_era_id bigint NOT NULL,
    person_id bigint NOT NULL,
    drug_concept_id integer NOT NULL,
    drug_era_start_datetime timestamp without time zone NOT NULL,
    drug_era_end_datetime timestamp without time zone NOT NULL,
    drug_exposure_count integer,
    gap_days integer
);


ALTER TABLE "vLRN_ami_26k".drug_era OWNER TO postgres;

--
-- Name: drug_exposure; Type: TABLE; Schema: vLRN_ami_26k; Owner: postgres
--

CREATE TABLE "vLRN_ami_26k".drug_exposure (
    drug_exposure_id bigint NOT NULL,
    person_id bigint NOT NULL,
    drug_concept_id integer NOT NULL,
    drug_exposure_start_date date,
    drug_exposure_start_datetime timestamp without time zone NOT NULL,
    drug_exposure_end_date date,
    drug_exposure_end_datetime timestamp without time zone NOT NULL,
    verbatim_end_date date,
    drug_type_concept_id integer NOT NULL,
    stop_reason character varying(20),
    refills integer,
    quantity numeric,
    days_supply integer,
    sig text,
    route_concept_id integer,
    lot_number character varying(50),
    provider_id integer,
    visit_occurrence_id integer,
    visit_detail_id integer,
    drug_source_value character varying(500),
    drug_source_concept_id integer,
    route_source_value character varying(50),
    dose_unit_source_value character varying(500)
);


ALTER TABLE "vLRN_ami_26k".drug_exposure OWNER TO postgres;

--
-- Name: drug_strength; Type: TABLE; Schema: vLRN_ami_26k; Owner: postgres
--

CREATE TABLE "vLRN_ami_26k".drug_strength (
    drug_concept_id integer NOT NULL,
    ingredient_concept_id integer NOT NULL,
    amount_value numeric,
    amount_unit_concept_id integer,
    numerator_value numeric,
    numerator_unit_concept_id integer,
    denominator_value numeric,
    denominator_unit_concept_id integer,
    box_size integer,
    valid_start_date date NOT NULL,
    valid_end_date date NOT NULL,
    invalid_reason character varying(1)
);


ALTER TABLE "vLRN_ami_26k".drug_strength OWNER TO postgres;

--
-- Name: fact_relationship; Type: TABLE; Schema: vLRN_ami_26k; Owner: postgres
--

CREATE TABLE "vLRN_ami_26k".fact_relationship (
    domain_concept_id_1 integer NOT NULL,
    fact_id_1 bigint NOT NULL,
    domain_concept_id_2 integer NOT NULL,
    fact_id_2 bigint NOT NULL,
    relationship_concept_id integer NOT NULL
);


ALTER TABLE "vLRN_ami_26k".fact_relationship OWNER TO postgres;

--
-- Name: location; Type: TABLE; Schema: vLRN_ami_26k; Owner: postgres
--

CREATE TABLE "vLRN_ami_26k".location (
    location_id bigint NOT NULL,
    address_1 character varying(50),
    address_2 character varying(50),
    city character varying(50),
    state character varying(2),
    zip character varying(9),
    county character varying(20),
    country character varying(100),
    location_source_value character varying(50),
    latitude numeric,
    longitude numeric
);


ALTER TABLE "vLRN_ami_26k".location OWNER TO postgres;

--
-- Name: location_history; Type: TABLE; Schema: vLRN_ami_26k; Owner: postgres
--

CREATE TABLE "vLRN_ami_26k".location_history (
    location_history_id bigint NOT NULL,
    location_id bigint NOT NULL,
    relationship_type_concept_id integer NOT NULL,
    domain_id character varying(50) NOT NULL,
    entity_id bigint NOT NULL,
    start_date date NOT NULL,
    end_date date
);


ALTER TABLE "vLRN_ami_26k".location_history OWNER TO postgres;

--
-- Name: measurement; Type: TABLE; Schema: vLRN_ami_26k; Owner: postgres
--

CREATE TABLE "vLRN_ami_26k".measurement (
    measurement_id bigint NOT NULL,
    person_id bigint NOT NULL,
    measurement_concept_id integer NOT NULL,
    measurement_date date,
    measurement_datetime timestamp without time zone NOT NULL,
    measurement_time character varying(10),
    measurement_type_concept_id integer NOT NULL,
    operator_concept_id integer,
    value_as_number numeric,
    value_as_concept_id integer,
    unit_concept_id integer,
    range_low numeric,
    range_high numeric,
    provider_id integer,
    visit_occurrence_id integer,
    visit_detail_id integer,
    measurement_source_value character varying(500),
    measurement_source_concept_id integer,
    unit_source_value character varying(500),
    value_source_value character varying(500)
);


ALTER TABLE "vLRN_ami_26k".measurement OWNER TO postgres;

--
-- Name: metadata; Type: TABLE; Schema: vLRN_ami_26k; Owner: postgres
--

CREATE TABLE "vLRN_ami_26k".metadata (
    metadata_concept_id integer NOT NULL,
    metadata_type_concept_id integer NOT NULL,
    name character varying(250) NOT NULL,
    value_as_string text,
    value_as_concept_id integer,
    metadata_date date,
    metadata_datetime timestamp without time zone
);


ALTER TABLE "vLRN_ami_26k".metadata OWNER TO postgres;

--
-- Name: note; Type: TABLE; Schema: vLRN_ami_26k; Owner: postgres
--

CREATE TABLE "vLRN_ami_26k".note (
    note_id bigint NOT NULL,
    person_id bigint NOT NULL,
    note_event_id bigint,
    note_event_field_concept_id integer,
    note_date date,
    note_datetime timestamp without time zone NOT NULL,
    note_type_concept_id integer NOT NULL,
    note_class_concept_id integer NOT NULL,
    note_title character varying(250),
    note_text text,
    encoding_concept_id integer NOT NULL,
    language_concept_id integer NOT NULL,
    provider_id integer,
    visit_occurrence_id integer,
    visit_detail_id integer,
    note_source_value character varying(50)
);


ALTER TABLE "vLRN_ami_26k".note OWNER TO postgres;

--
-- Name: note_nlp; Type: TABLE; Schema: vLRN_ami_26k; Owner: postgres
--

CREATE TABLE "vLRN_ami_26k".note_nlp (
    note_nlp_id bigint NOT NULL,
    note_id bigint NOT NULL,
    section_concept_id integer NOT NULL,
    snippet character varying(250),
    "offset" character varying(250),
    lexical_variant character varying(250) NOT NULL,
    note_nlp_concept_id integer NOT NULL,
    nlp_system character varying(250),
    nlp_date date NOT NULL,
    nlp_datetime timestamp without time zone,
    term_exists character varying(1),
    term_temporal character varying(50),
    term_modifiers character varying(2000),
    note_nlp_source_concept_id integer
);


ALTER TABLE "vLRN_ami_26k".note_nlp OWNER TO postgres;

--
-- Name: observation; Type: TABLE; Schema: vLRN_ami_26k; Owner: postgres
--

CREATE TABLE "vLRN_ami_26k".observation (
    observation_id bigint NOT NULL,
    person_id bigint NOT NULL,
    observation_concept_id integer NOT NULL,
    observation_date date,
    observation_datetime timestamp without time zone NOT NULL,
    observation_type_concept_id integer NOT NULL,
    value_as_number numeric,
    value_as_string character varying(600),
    value_as_concept_id integer,
    qualifier_concept_id integer,
    unit_concept_id integer,
    provider_id integer,
    visit_occurrence_id bigint,
    visit_detail_id bigint,
    observation_source_value character varying(800),
    observation_source_concept_id integer,
    unit_source_value character varying(50),
    qualifier_source_value character varying(500),
    observation_event_id bigint,
    obs_event_field_concept_id integer,
    value_as_datetime timestamp without time zone
);


ALTER TABLE "vLRN_ami_26k".observation OWNER TO postgres;

--
-- Name: observation_period; Type: TABLE; Schema: vLRN_ami_26k; Owner: postgres
--

CREATE TABLE "vLRN_ami_26k".observation_period (
    observation_period_id bigint NOT NULL,
    person_id bigint NOT NULL,
    observation_period_start_date date NOT NULL,
    observation_period_end_date date NOT NULL,
    period_type_concept_id integer NOT NULL
);


ALTER TABLE "vLRN_ami_26k".observation_period OWNER TO postgres;

--
-- Name: payer_plan_period; Type: TABLE; Schema: vLRN_ami_26k; Owner: postgres
--

CREATE TABLE "vLRN_ami_26k".payer_plan_period (
    payer_plan_period_id bigint NOT NULL,
    person_id bigint NOT NULL,
    contract_person_id bigint,
    payer_plan_period_start_date date NOT NULL,
    payer_plan_period_end_date date NOT NULL,
    payer_concept_id integer NOT NULL,
    plan_concept_id integer NOT NULL,
    contract_concept_id integer NOT NULL,
    sponsor_concept_id integer NOT NULL,
    stop_reason_concept_id integer NOT NULL,
    payer_source_value character varying(50),
    payer_source_concept_id integer,
    plan_source_value character varying(50),
    plan_source_concept_id integer,
    contract_source_value character varying(50),
    contract_source_concept_id integer,
    sponsor_source_value character varying(50),
    sponsor_source_concept_id integer,
    family_source_value character varying(50),
    stop_reason_source_value character varying(50),
    stop_reason_source_concept_id integer
);


ALTER TABLE "vLRN_ami_26k".payer_plan_period OWNER TO postgres;

--
-- Name: person; Type: TABLE; Schema: vLRN_ami_26k; Owner: postgres
--

CREATE TABLE "vLRN_ami_26k".person (
    person_id bigint NOT NULL,
    gender_concept_id integer NOT NULL,
    year_of_birth integer NOT NULL,
    month_of_birth integer,
    day_of_birth integer,
    birth_datetime timestamp without time zone,
    death_datetime timestamp without time zone,
    race_concept_id integer NOT NULL,
    ethnicity_concept_id integer NOT NULL,
    location_id integer,
    provider_id integer,
    care_site_id integer,
    person_source_value character varying(50),
    gender_source_value character varying(50),
    gender_source_concept_id integer,
    race_source_value character varying(50),
    race_source_concept_id integer,
    ethnicity_source_value character varying(64),
    ethnicity_source_concept_id integer
);


ALTER TABLE "vLRN_ami_26k".person OWNER TO postgres;

--
-- Name: procedure_occurrence; Type: TABLE; Schema: vLRN_ami_26k; Owner: postgres
--

CREATE TABLE "vLRN_ami_26k".procedure_occurrence (
    procedure_occurrence_id bigint NOT NULL,
    person_id bigint NOT NULL,
    procedure_concept_id integer NOT NULL,
    procedure_date date,
    procedure_datetime timestamp without time zone NOT NULL,
    procedure_type_concept_id integer NOT NULL,
    modifier_concept_id integer NOT NULL,
    quantity integer,
    provider_id integer,
    visit_occurrence_id integer,
    visit_detail_id integer,
    procedure_source_value character varying(500),
    procedure_source_concept_id integer,
    modifier_source_value character varying(50)
);


ALTER TABLE "vLRN_ami_26k".procedure_occurrence OWNER TO postgres;

--
-- Name: provider; Type: TABLE; Schema: vLRN_ami_26k; Owner: postgres
--

CREATE TABLE "vLRN_ami_26k".provider (
    provider_id bigint NOT NULL,
    provider_name character varying(255),
    npi character varying(20),
    dea character varying(20),
    specialty_concept_id integer NOT NULL,
    care_site_id bigint,
    year_of_birth integer,
    gender_concept_id integer NOT NULL,
    provider_source_value character varying(50),
    specialty_source_value character varying(50),
    specialty_source_concept_id integer,
    gender_source_value character varying(50),
    gender_source_concept_id integer
);


ALTER TABLE "vLRN_ami_26k".provider OWNER TO postgres;

--
-- Name: relationship; Type: TABLE; Schema: vLRN_ami_26k; Owner: postgres
--

CREATE TABLE "vLRN_ami_26k".relationship (
    relationship_id character varying(20) NOT NULL,
    relationship_name character varying(255) NOT NULL,
    is_hierarchical character varying(1) NOT NULL,
    defines_ancestry character varying(1) NOT NULL,
    reverse_relationship_id character varying(20) NOT NULL,
    relationship_concept_id integer NOT NULL
);


ALTER TABLE "vLRN_ami_26k".relationship OWNER TO postgres;

--
-- Name: source_to_concept_map; Type: TABLE; Schema: vLRN_ami_26k; Owner: postgres
--

CREATE TABLE "vLRN_ami_26k".source_to_concept_map (
    source_code character varying(500) NOT NULL,
    source_concept_id integer NOT NULL,
    source_vocabulary_id character varying(20) NOT NULL,
    source_code_description character varying(255),
    target_concept_id integer NOT NULL,
    target_vocabulary_id character varying(20) NOT NULL,
    valid_start_date date NOT NULL,
    valid_end_date date NOT NULL,
    invalid_reason character varying(1)
);


ALTER TABLE "vLRN_ami_26k".source_to_concept_map OWNER TO postgres;

--
-- Name: specimen; Type: TABLE; Schema: vLRN_ami_26k; Owner: postgres
--

CREATE TABLE "vLRN_ami_26k".specimen (
    specimen_id bigint NOT NULL,
    person_id bigint NOT NULL,
    specimen_concept_id integer NOT NULL,
    specimen_type_concept_id integer NOT NULL,
    specimen_date date,
    specimen_datetime timestamp without time zone NOT NULL,
    quantity numeric,
    unit_concept_id integer,
    anatomic_site_concept_id integer NOT NULL,
    disease_status_concept_id integer NOT NULL,
    specimen_source_id character varying(50),
    specimen_source_value character varying(500),
    unit_source_value character varying(50),
    anatomic_site_source_value character varying(50),
    disease_status_source_value character varying(50)
);


ALTER TABLE "vLRN_ami_26k".specimen OWNER TO postgres;

--
-- Name: survey_conduct; Type: TABLE; Schema: vLRN_ami_26k; Owner: postgres
--

CREATE TABLE "vLRN_ami_26k".survey_conduct (
    survey_conduct_id bigint NOT NULL,
    person_id bigint NOT NULL,
    survey_concept_id integer NOT NULL,
    survey_start_date date,
    survey_start_datetime timestamp without time zone,
    survey_end_date date,
    survey_end_datetime timestamp without time zone NOT NULL,
    provider_id bigint,
    assisted_concept_id integer NOT NULL,
    respondent_type_concept_id integer NOT NULL,
    timing_concept_id integer NOT NULL,
    collection_method_concept_id integer NOT NULL,
    assisted_source_value character varying(50),
    respondent_type_source_value character varying(100),
    timing_source_value character varying(100),
    collection_method_source_value character varying(100),
    survey_source_value character varying(100),
    survey_source_concept_id integer,
    survey_source_identifier character varying(100),
    validated_survey_concept_id integer NOT NULL,
    validated_survey_source_value character varying(100),
    survey_version_number character varying(20),
    visit_occurrence_id bigint,
    visit_detail_id bigint,
    response_visit_occurrence_id bigint
);


ALTER TABLE "vLRN_ami_26k".survey_conduct OWNER TO postgres;

--
-- Name: visit_detail; Type: TABLE; Schema: vLRN_ami_26k; Owner: postgres
--

CREATE TABLE "vLRN_ami_26k".visit_detail (
    visit_detail_id bigint NOT NULL,
    person_id bigint NOT NULL,
    visit_detail_concept_id integer NOT NULL,
    visit_detail_start_date date,
    visit_detail_start_datetime timestamp without time zone NOT NULL,
    visit_detail_end_date date,
    visit_detail_end_datetime timestamp without time zone NOT NULL,
    visit_detail_type_concept_id integer NOT NULL,
    provider_id integer,
    care_site_id integer,
    discharge_to_concept_id integer NOT NULL,
    admitted_from_concept_id integer NOT NULL,
    admitted_from_source_value character varying(50),
    visit_detail_source_value character varying(50),
    visit_detail_source_concept_id integer,
    discharge_to_source_value character varying(50),
    preceding_visit_detail_id bigint,
    visit_detail_parent_id bigint,
    visit_occurrence_id bigint NOT NULL
);


ALTER TABLE "vLRN_ami_26k".visit_detail OWNER TO postgres;

--
-- Name: visit_occurrence; Type: TABLE; Schema: vLRN_ami_26k; Owner: postgres
--

CREATE TABLE "vLRN_ami_26k".visit_occurrence (
    visit_occurrence_id bigint NOT NULL,
    person_id bigint NOT NULL,
    visit_concept_id integer NOT NULL,
    visit_start_date date,
    visit_start_datetime timestamp without time zone NOT NULL,
    visit_end_date date,
    visit_end_datetime timestamp without time zone NOT NULL,
    visit_type_concept_id integer NOT NULL,
    provider_id integer,
    care_site_id integer,
    visit_source_value character varying(500),
    visit_source_concept_id integer,
    admitted_from_concept_id integer NOT NULL,
    admitted_from_source_value character varying(500),
    discharge_to_source_value character varying(500),
    discharge_to_concept_id integer NOT NULL,
    preceding_visit_occurrence_id integer
);


ALTER TABLE "vLRN_ami_26k".visit_occurrence OWNER TO postgres;

--
-- Name: vocabulary; Type: TABLE; Schema: vLRN_ami_26k; Owner: postgres
--

CREATE TABLE "vLRN_ami_26k".vocabulary (
    vocabulary_id character varying(20) NOT NULL,
    vocabulary_name character varying(255) NOT NULL,
    vocabulary_reference character varying(255) NOT NULL,
    vocabulary_version character varying(255),
    vocabulary_concept_id integer NOT NULL
);


ALTER TABLE "vLRN_ami_26k".vocabulary OWNER TO postgres;

--
-- Name: care_site xpk_care_site; Type: CONSTRAINT; Schema: vLRN_ami_26k; Owner: postgres
--

ALTER TABLE ONLY "vLRN_ami_26k".care_site
    ADD CONSTRAINT xpk_care_site PRIMARY KEY (care_site_id);


--
-- Name: cohort xpk_cohort; Type: CONSTRAINT; Schema: vLRN_ami_26k; Owner: postgres
--

ALTER TABLE ONLY "vLRN_ami_26k".cohort
    ADD CONSTRAINT xpk_cohort PRIMARY KEY (cohort_definition_id, subject_id, cohort_start_date, cohort_end_date);


--
-- Name: cohort_definition xpk_cohort_definition; Type: CONSTRAINT; Schema: vLRN_ami_26k; Owner: postgres
--

ALTER TABLE ONLY "vLRN_ami_26k".cohort_definition
    ADD CONSTRAINT xpk_cohort_definition PRIMARY KEY (cohort_definition_id);


--
-- Name: concept xpk_concept; Type: CONSTRAINT; Schema: vLRN_ami_26k; Owner: postgres
--

ALTER TABLE ONLY "vLRN_ami_26k".concept
    ADD CONSTRAINT xpk_concept PRIMARY KEY (concept_id);


--
-- Name: concept_ancestor xpk_concept_ancestor; Type: CONSTRAINT; Schema: vLRN_ami_26k; Owner: postgres
--

ALTER TABLE ONLY "vLRN_ami_26k".concept_ancestor
    ADD CONSTRAINT xpk_concept_ancestor PRIMARY KEY (ancestor_concept_id, descendant_concept_id);


--
-- Name: concept_class xpk_concept_class; Type: CONSTRAINT; Schema: vLRN_ami_26k; Owner: postgres
--

ALTER TABLE ONLY "vLRN_ami_26k".concept_class
    ADD CONSTRAINT xpk_concept_class PRIMARY KEY (concept_class_id);


--
-- Name: concept_relationship xpk_concept_relationship; Type: CONSTRAINT; Schema: vLRN_ami_26k; Owner: postgres
--

ALTER TABLE ONLY "vLRN_ami_26k".concept_relationship
    ADD CONSTRAINT xpk_concept_relationship PRIMARY KEY (concept_id_1, concept_id_2, relationship_id);


--
-- Name: condition_era xpk_condition_era; Type: CONSTRAINT; Schema: vLRN_ami_26k; Owner: postgres
--

ALTER TABLE ONLY "vLRN_ami_26k".condition_era
    ADD CONSTRAINT xpk_condition_era PRIMARY KEY (condition_era_id);


--
-- Name: condition_occurrence xpk_condition_occurrence; Type: CONSTRAINT; Schema: vLRN_ami_26k; Owner: postgres
--

ALTER TABLE ONLY "vLRN_ami_26k".condition_occurrence
    ADD CONSTRAINT xpk_condition_occurrence PRIMARY KEY (condition_occurrence_id);


--
-- Name: device_exposure xpk_device_exposure; Type: CONSTRAINT; Schema: vLRN_ami_26k; Owner: postgres
--

ALTER TABLE ONLY "vLRN_ami_26k".device_exposure
    ADD CONSTRAINT xpk_device_exposure PRIMARY KEY (device_exposure_id);


--
-- Name: domain xpk_domain; Type: CONSTRAINT; Schema: vLRN_ami_26k; Owner: postgres
--

ALTER TABLE ONLY "vLRN_ami_26k".domain
    ADD CONSTRAINT xpk_domain PRIMARY KEY (domain_id);


--
-- Name: dose_era xpk_dose_era; Type: CONSTRAINT; Schema: vLRN_ami_26k; Owner: postgres
--

ALTER TABLE ONLY "vLRN_ami_26k".dose_era
    ADD CONSTRAINT xpk_dose_era PRIMARY KEY (dose_era_id);


--
-- Name: drug_era xpk_drug_era; Type: CONSTRAINT; Schema: vLRN_ami_26k; Owner: postgres
--

ALTER TABLE ONLY "vLRN_ami_26k".drug_era
    ADD CONSTRAINT xpk_drug_era PRIMARY KEY (drug_era_id);


--
-- Name: drug_exposure xpk_drug_exposure; Type: CONSTRAINT; Schema: vLRN_ami_26k; Owner: postgres
--

ALTER TABLE ONLY "vLRN_ami_26k".drug_exposure
    ADD CONSTRAINT xpk_drug_exposure PRIMARY KEY (drug_exposure_id);


--
-- Name: drug_strength xpk_drug_strength; Type: CONSTRAINT; Schema: vLRN_ami_26k; Owner: postgres
--

ALTER TABLE ONLY "vLRN_ami_26k".drug_strength
    ADD CONSTRAINT xpk_drug_strength PRIMARY KEY (drug_concept_id, ingredient_concept_id);


--
-- Name: location xpk_location; Type: CONSTRAINT; Schema: vLRN_ami_26k; Owner: postgres
--

ALTER TABLE ONLY "vLRN_ami_26k".location
    ADD CONSTRAINT xpk_location PRIMARY KEY (location_id);


--
-- Name: location_history xpk_location_history; Type: CONSTRAINT; Schema: vLRN_ami_26k; Owner: postgres
--

ALTER TABLE ONLY "vLRN_ami_26k".location_history
    ADD CONSTRAINT xpk_location_history PRIMARY KEY (location_history_id);


--
-- Name: measurement xpk_measurement; Type: CONSTRAINT; Schema: vLRN_ami_26k; Owner: postgres
--

ALTER TABLE ONLY "vLRN_ami_26k".measurement
    ADD CONSTRAINT xpk_measurement PRIMARY KEY (measurement_id);


--
-- Name: note xpk_note; Type: CONSTRAINT; Schema: vLRN_ami_26k; Owner: postgres
--

ALTER TABLE ONLY "vLRN_ami_26k".note
    ADD CONSTRAINT xpk_note PRIMARY KEY (note_id);


--
-- Name: note_nlp xpk_note_nlp; Type: CONSTRAINT; Schema: vLRN_ami_26k; Owner: postgres
--

ALTER TABLE ONLY "vLRN_ami_26k".note_nlp
    ADD CONSTRAINT xpk_note_nlp PRIMARY KEY (note_nlp_id);


--
-- Name: observation xpk_observation; Type: CONSTRAINT; Schema: vLRN_ami_26k; Owner: postgres
--

ALTER TABLE ONLY "vLRN_ami_26k".observation
    ADD CONSTRAINT xpk_observation PRIMARY KEY (observation_id);


--
-- Name: observation_period xpk_observation_period; Type: CONSTRAINT; Schema: vLRN_ami_26k; Owner: postgres
--

ALTER TABLE ONLY "vLRN_ami_26k".observation_period
    ADD CONSTRAINT xpk_observation_period PRIMARY KEY (observation_period_id);


--
-- Name: payer_plan_period xpk_payer_plan_period; Type: CONSTRAINT; Schema: vLRN_ami_26k; Owner: postgres
--

ALTER TABLE ONLY "vLRN_ami_26k".payer_plan_period
    ADD CONSTRAINT xpk_payer_plan_period PRIMARY KEY (payer_plan_period_id);


--
-- Name: person xpk_person; Type: CONSTRAINT; Schema: vLRN_ami_26k; Owner: postgres
--

ALTER TABLE ONLY "vLRN_ami_26k".person
    ADD CONSTRAINT xpk_person PRIMARY KEY (person_id);


--
-- Name: procedure_occurrence xpk_procedure_occurrence; Type: CONSTRAINT; Schema: vLRN_ami_26k; Owner: postgres
--

ALTER TABLE ONLY "vLRN_ami_26k".procedure_occurrence
    ADD CONSTRAINT xpk_procedure_occurrence PRIMARY KEY (procedure_occurrence_id);


--
-- Name: provider xpk_provider; Type: CONSTRAINT; Schema: vLRN_ami_26k; Owner: postgres
--

ALTER TABLE ONLY "vLRN_ami_26k".provider
    ADD CONSTRAINT xpk_provider PRIMARY KEY (provider_id);


--
-- Name: relationship xpk_relationship; Type: CONSTRAINT; Schema: vLRN_ami_26k; Owner: postgres
--

ALTER TABLE ONLY "vLRN_ami_26k".relationship
    ADD CONSTRAINT xpk_relationship PRIMARY KEY (relationship_id);


--
-- Name: source_to_concept_map xpk_source_to_concept_map; Type: CONSTRAINT; Schema: vLRN_ami_26k; Owner: postgres
--

ALTER TABLE ONLY "vLRN_ami_26k".source_to_concept_map
    ADD CONSTRAINT xpk_source_to_concept_map PRIMARY KEY (source_vocabulary_id, target_concept_id, source_code, valid_end_date);


--
-- Name: specimen xpk_specimen; Type: CONSTRAINT; Schema: vLRN_ami_26k; Owner: postgres
--

ALTER TABLE ONLY "vLRN_ami_26k".specimen
    ADD CONSTRAINT xpk_specimen PRIMARY KEY (specimen_id);


--
-- Name: survey_conduct xpk_survey; Type: CONSTRAINT; Schema: vLRN_ami_26k; Owner: postgres
--

ALTER TABLE ONLY "vLRN_ami_26k".survey_conduct
    ADD CONSTRAINT xpk_survey PRIMARY KEY (survey_conduct_id);


--
-- Name: cost xpk_visit_cost; Type: CONSTRAINT; Schema: vLRN_ami_26k; Owner: postgres
--

ALTER TABLE ONLY "vLRN_ami_26k".cost
    ADD CONSTRAINT xpk_visit_cost PRIMARY KEY (cost_id);


--
-- Name: visit_detail xpk_visit_detail; Type: CONSTRAINT; Schema: vLRN_ami_26k; Owner: postgres
--

ALTER TABLE ONLY "vLRN_ami_26k".visit_detail
    ADD CONSTRAINT xpk_visit_detail PRIMARY KEY (visit_detail_id);


--
-- Name: visit_occurrence xpk_visit_occurrence; Type: CONSTRAINT; Schema: vLRN_ami_26k; Owner: postgres
--

ALTER TABLE ONLY "vLRN_ami_26k".visit_occurrence
    ADD CONSTRAINT xpk_visit_occurrence PRIMARY KEY (visit_occurrence_id);


--
-- Name: vocabulary xpk_vocabulary; Type: CONSTRAINT; Schema: vLRN_ami_26k; Owner: postgres
--

ALTER TABLE ONLY "vLRN_ami_26k".vocabulary
    ADD CONSTRAINT xpk_vocabulary PRIMARY KEY (vocabulary_id);


--
-- Name: idx_cohort_c_definition_id; Type: INDEX; Schema: vLRN_ami_26k; Owner: postgres
--

CREATE INDEX idx_cohort_c_definition_id ON "vLRN_ami_26k".cohort USING btree (cohort_definition_id);


--
-- Name: idx_cohort_definition_id; Type: INDEX; Schema: vLRN_ami_26k; Owner: postgres
--

CREATE INDEX idx_cohort_definition_id ON "vLRN_ami_26k".cohort_definition USING btree (cohort_definition_id);

ALTER TABLE "vLRN_ami_26k".cohort_definition CLUSTER ON idx_cohort_definition_id;


--
-- Name: idx_cohort_subject_id; Type: INDEX; Schema: vLRN_ami_26k; Owner: postgres
--

CREATE INDEX idx_cohort_subject_id ON "vLRN_ami_26k".cohort USING btree (subject_id);


--
-- Name: idx_concept_ancestor_id_1; Type: INDEX; Schema: vLRN_ami_26k; Owner: postgres
--

CREATE INDEX idx_concept_ancestor_id_1 ON "vLRN_ami_26k".concept_ancestor USING btree (ancestor_concept_id);

ALTER TABLE "vLRN_ami_26k".concept_ancestor CLUSTER ON idx_concept_ancestor_id_1;


--
-- Name: idx_concept_ancestor_id_2; Type: INDEX; Schema: vLRN_ami_26k; Owner: postgres
--

CREATE INDEX idx_concept_ancestor_id_2 ON "vLRN_ami_26k".concept_ancestor USING btree (descendant_concept_id);


--
-- Name: idx_concept_class_class_id; Type: INDEX; Schema: vLRN_ami_26k; Owner: postgres
--

CREATE UNIQUE INDEX idx_concept_class_class_id ON "vLRN_ami_26k".concept_class USING btree (concept_class_id);

ALTER TABLE "vLRN_ami_26k".concept_class CLUSTER ON idx_concept_class_class_id;


--
-- Name: idx_concept_class_id; Type: INDEX; Schema: vLRN_ami_26k; Owner: postgres
--

CREATE INDEX idx_concept_class_id ON "vLRN_ami_26k".concept USING btree (concept_class_id);


--
-- Name: idx_concept_code; Type: INDEX; Schema: vLRN_ami_26k; Owner: postgres
--

CREATE INDEX idx_concept_code ON "vLRN_ami_26k".concept USING btree (concept_code);


--
-- Name: idx_concept_concept_id; Type: INDEX; Schema: vLRN_ami_26k; Owner: postgres
--

CREATE UNIQUE INDEX idx_concept_concept_id ON "vLRN_ami_26k".concept USING btree (concept_id);

ALTER TABLE "vLRN_ami_26k".concept CLUSTER ON idx_concept_concept_id;


--
-- Name: idx_concept_domain_id; Type: INDEX; Schema: vLRN_ami_26k; Owner: postgres
--

CREATE INDEX idx_concept_domain_id ON "vLRN_ami_26k".concept USING btree (domain_id);


--
-- Name: idx_concept_relationship_id_1; Type: INDEX; Schema: vLRN_ami_26k; Owner: postgres
--

CREATE INDEX idx_concept_relationship_id_1 ON "vLRN_ami_26k".concept_relationship USING btree (concept_id_1);


--
-- Name: idx_concept_relationship_id_2; Type: INDEX; Schema: vLRN_ami_26k; Owner: postgres
--

CREATE INDEX idx_concept_relationship_id_2 ON "vLRN_ami_26k".concept_relationship USING btree (concept_id_2);


--
-- Name: idx_concept_relationship_id_3; Type: INDEX; Schema: vLRN_ami_26k; Owner: postgres
--

CREATE INDEX idx_concept_relationship_id_3 ON "vLRN_ami_26k".concept_relationship USING btree (relationship_id);


--
-- Name: idx_concept_synonym_id; Type: INDEX; Schema: vLRN_ami_26k; Owner: postgres
--

CREATE INDEX idx_concept_synonym_id ON "vLRN_ami_26k".concept_synonym USING btree (concept_id);

ALTER TABLE "vLRN_ami_26k".concept_synonym CLUSTER ON idx_concept_synonym_id;


--
-- Name: idx_concept_vocabluary_id; Type: INDEX; Schema: vLRN_ami_26k; Owner: postgres
--

CREATE INDEX idx_concept_vocabluary_id ON "vLRN_ami_26k".concept USING btree (vocabulary_id);


--
-- Name: idx_condition_concept_id; Type: INDEX; Schema: vLRN_ami_26k; Owner: postgres
--

CREATE INDEX idx_condition_concept_id ON "vLRN_ami_26k".condition_occurrence USING btree (condition_concept_id);


--
-- Name: idx_condition_era_concept_id; Type: INDEX; Schema: vLRN_ami_26k; Owner: postgres
--

CREATE INDEX idx_condition_era_concept_id ON "vLRN_ami_26k".condition_era USING btree (condition_concept_id);


--
-- Name: idx_condition_era_person_id; Type: INDEX; Schema: vLRN_ami_26k; Owner: postgres
--

CREATE INDEX idx_condition_era_person_id ON "vLRN_ami_26k".condition_era USING btree (person_id);

ALTER TABLE "vLRN_ami_26k".condition_era CLUSTER ON idx_condition_era_person_id;


--
-- Name: idx_condition_person_id; Type: INDEX; Schema: vLRN_ami_26k; Owner: postgres
--

CREATE INDEX idx_condition_person_id ON "vLRN_ami_26k".condition_occurrence USING btree (person_id);

ALTER TABLE "vLRN_ami_26k".condition_occurrence CLUSTER ON idx_condition_person_id;


--
-- Name: idx_condition_visit_id; Type: INDEX; Schema: vLRN_ami_26k; Owner: postgres
--

CREATE INDEX idx_condition_visit_id ON "vLRN_ami_26k".condition_occurrence USING btree (visit_occurrence_id);


--
-- Name: idx_cost_person_id; Type: INDEX; Schema: vLRN_ami_26k; Owner: postgres
--

CREATE INDEX idx_cost_person_id ON "vLRN_ami_26k".cost USING btree (person_id);

ALTER TABLE "vLRN_ami_26k".cost CLUSTER ON idx_cost_person_id;


--
-- Name: idx_device_concept_id; Type: INDEX; Schema: vLRN_ami_26k; Owner: postgres
--

CREATE INDEX idx_device_concept_id ON "vLRN_ami_26k".device_exposure USING btree (device_concept_id);


--
-- Name: idx_device_person_id; Type: INDEX; Schema: vLRN_ami_26k; Owner: postgres
--

CREATE INDEX idx_device_person_id ON "vLRN_ami_26k".device_exposure USING btree (person_id);

ALTER TABLE "vLRN_ami_26k".device_exposure CLUSTER ON idx_device_person_id;


--
-- Name: idx_device_visit_id; Type: INDEX; Schema: vLRN_ami_26k; Owner: postgres
--

CREATE INDEX idx_device_visit_id ON "vLRN_ami_26k".device_exposure USING btree (visit_occurrence_id);


--
-- Name: idx_domain_domain_id; Type: INDEX; Schema: vLRN_ami_26k; Owner: postgres
--

CREATE UNIQUE INDEX idx_domain_domain_id ON "vLRN_ami_26k".domain USING btree (domain_id);

ALTER TABLE "vLRN_ami_26k".domain CLUSTER ON idx_domain_domain_id;


--
-- Name: idx_dose_era_concept_id; Type: INDEX; Schema: vLRN_ami_26k; Owner: postgres
--

CREATE INDEX idx_dose_era_concept_id ON "vLRN_ami_26k".dose_era USING btree (drug_concept_id);


--
-- Name: idx_dose_era_person_id; Type: INDEX; Schema: vLRN_ami_26k; Owner: postgres
--

CREATE INDEX idx_dose_era_person_id ON "vLRN_ami_26k".dose_era USING btree (person_id);

ALTER TABLE "vLRN_ami_26k".dose_era CLUSTER ON idx_dose_era_person_id;


--
-- Name: idx_drug_concept_id; Type: INDEX; Schema: vLRN_ami_26k; Owner: postgres
--

CREATE INDEX idx_drug_concept_id ON "vLRN_ami_26k".drug_exposure USING btree (drug_concept_id);


--
-- Name: idx_drug_era_concept_id; Type: INDEX; Schema: vLRN_ami_26k; Owner: postgres
--

CREATE INDEX idx_drug_era_concept_id ON "vLRN_ami_26k".drug_era USING btree (drug_concept_id);


--
-- Name: idx_drug_era_person_id; Type: INDEX; Schema: vLRN_ami_26k; Owner: postgres
--

CREATE INDEX idx_drug_era_person_id ON "vLRN_ami_26k".drug_era USING btree (person_id);

ALTER TABLE "vLRN_ami_26k".drug_era CLUSTER ON idx_drug_era_person_id;


--
-- Name: idx_drug_person_id; Type: INDEX; Schema: vLRN_ami_26k; Owner: postgres
--

CREATE INDEX idx_drug_person_id ON "vLRN_ami_26k".drug_exposure USING btree (person_id);

ALTER TABLE "vLRN_ami_26k".drug_exposure CLUSTER ON idx_drug_person_id;


--
-- Name: idx_drug_strength_id_1; Type: INDEX; Schema: vLRN_ami_26k; Owner: postgres
--

CREATE INDEX idx_drug_strength_id_1 ON "vLRN_ami_26k".drug_strength USING btree (drug_concept_id);

ALTER TABLE "vLRN_ami_26k".drug_strength CLUSTER ON idx_drug_strength_id_1;


--
-- Name: idx_drug_strength_id_2; Type: INDEX; Schema: vLRN_ami_26k; Owner: postgres
--

CREATE INDEX idx_drug_strength_id_2 ON "vLRN_ami_26k".drug_strength USING btree (ingredient_concept_id);


--
-- Name: idx_drug_visit_id; Type: INDEX; Schema: vLRN_ami_26k; Owner: postgres
--

CREATE INDEX idx_drug_visit_id ON "vLRN_ami_26k".drug_exposure USING btree (visit_occurrence_id);


--
-- Name: idx_fact_relationship_id_1; Type: INDEX; Schema: vLRN_ami_26k; Owner: postgres
--

CREATE INDEX idx_fact_relationship_id_1 ON "vLRN_ami_26k".fact_relationship USING btree (domain_concept_id_1);


--
-- Name: idx_fact_relationship_id_2; Type: INDEX; Schema: vLRN_ami_26k; Owner: postgres
--

CREATE INDEX idx_fact_relationship_id_2 ON "vLRN_ami_26k".fact_relationship USING btree (domain_concept_id_2);


--
-- Name: idx_fact_relationship_id_3; Type: INDEX; Schema: vLRN_ami_26k; Owner: postgres
--

CREATE INDEX idx_fact_relationship_id_3 ON "vLRN_ami_26k".fact_relationship USING btree (relationship_concept_id);


--
-- Name: idx_measurement_concept_id; Type: INDEX; Schema: vLRN_ami_26k; Owner: postgres
--

CREATE INDEX idx_measurement_concept_id ON "vLRN_ami_26k".measurement USING btree (measurement_concept_id);


--
-- Name: idx_measurement_person_id; Type: INDEX; Schema: vLRN_ami_26k; Owner: postgres
--

CREATE INDEX idx_measurement_person_id ON "vLRN_ami_26k".measurement USING btree (person_id);

ALTER TABLE "vLRN_ami_26k".measurement CLUSTER ON idx_measurement_person_id;


--
-- Name: idx_measurement_visit_id; Type: INDEX; Schema: vLRN_ami_26k; Owner: postgres
--

CREATE INDEX idx_measurement_visit_id ON "vLRN_ami_26k".measurement USING btree (visit_occurrence_id);


--
-- Name: idx_note_concept_id; Type: INDEX; Schema: vLRN_ami_26k; Owner: postgres
--

CREATE INDEX idx_note_concept_id ON "vLRN_ami_26k".note USING btree (note_type_concept_id);


--
-- Name: idx_note_nlp_concept_id; Type: INDEX; Schema: vLRN_ami_26k; Owner: postgres
--

CREATE INDEX idx_note_nlp_concept_id ON "vLRN_ami_26k".note_nlp USING btree (note_nlp_concept_id);


--
-- Name: idx_note_nlp_note_id; Type: INDEX; Schema: vLRN_ami_26k; Owner: postgres
--

CREATE INDEX idx_note_nlp_note_id ON "vLRN_ami_26k".note_nlp USING btree (note_id);

ALTER TABLE "vLRN_ami_26k".note_nlp CLUSTER ON idx_note_nlp_note_id;


--
-- Name: idx_note_person_id; Type: INDEX; Schema: vLRN_ami_26k; Owner: postgres
--

CREATE INDEX idx_note_person_id ON "vLRN_ami_26k".note USING btree (person_id);

ALTER TABLE "vLRN_ami_26k".note CLUSTER ON idx_note_person_id;


--
-- Name: idx_note_visit_id; Type: INDEX; Schema: vLRN_ami_26k; Owner: postgres
--

CREATE INDEX idx_note_visit_id ON "vLRN_ami_26k".note USING btree (visit_occurrence_id);


--
-- Name: idx_observation_concept_id; Type: INDEX; Schema: vLRN_ami_26k; Owner: postgres
--

CREATE INDEX idx_observation_concept_id ON "vLRN_ami_26k".observation USING btree (observation_concept_id);


--
-- Name: idx_observation_period_id; Type: INDEX; Schema: vLRN_ami_26k; Owner: postgres
--

CREATE INDEX idx_observation_period_id ON "vLRN_ami_26k".observation_period USING btree (person_id);

ALTER TABLE "vLRN_ami_26k".observation_period CLUSTER ON idx_observation_period_id;


--
-- Name: idx_observation_person_id; Type: INDEX; Schema: vLRN_ami_26k; Owner: postgres
--

CREATE INDEX idx_observation_person_id ON "vLRN_ami_26k".observation USING btree (person_id);

ALTER TABLE "vLRN_ami_26k".observation CLUSTER ON idx_observation_person_id;


--
-- Name: idx_observation_visit_id; Type: INDEX; Schema: vLRN_ami_26k; Owner: postgres
--

CREATE INDEX idx_observation_visit_id ON "vLRN_ami_26k".observation USING btree (visit_occurrence_id);


--
-- Name: idx_period_person_id; Type: INDEX; Schema: vLRN_ami_26k; Owner: postgres
--

CREATE INDEX idx_period_person_id ON "vLRN_ami_26k".payer_plan_period USING btree (person_id);

ALTER TABLE "vLRN_ami_26k".payer_plan_period CLUSTER ON idx_period_person_id;


--
-- Name: idx_person_id; Type: INDEX; Schema: vLRN_ami_26k; Owner: postgres
--

CREATE UNIQUE INDEX idx_person_id ON "vLRN_ami_26k".person USING btree (person_id);

ALTER TABLE "vLRN_ami_26k".person CLUSTER ON idx_person_id;


--
-- Name: idx_procedure_concept_id; Type: INDEX; Schema: vLRN_ami_26k; Owner: postgres
--

CREATE INDEX idx_procedure_concept_id ON "vLRN_ami_26k".procedure_occurrence USING btree (procedure_concept_id);


--
-- Name: idx_procedure_person_id; Type: INDEX; Schema: vLRN_ami_26k; Owner: postgres
--

CREATE INDEX idx_procedure_person_id ON "vLRN_ami_26k".procedure_occurrence USING btree (person_id);

ALTER TABLE "vLRN_ami_26k".procedure_occurrence CLUSTER ON idx_procedure_person_id;


--
-- Name: idx_procedure_visit_id; Type: INDEX; Schema: vLRN_ami_26k; Owner: postgres
--

CREATE INDEX idx_procedure_visit_id ON "vLRN_ami_26k".procedure_occurrence USING btree (visit_occurrence_id);


--
-- Name: idx_relationship_rel_id; Type: INDEX; Schema: vLRN_ami_26k; Owner: postgres
--

CREATE UNIQUE INDEX idx_relationship_rel_id ON "vLRN_ami_26k".relationship USING btree (relationship_id);

ALTER TABLE "vLRN_ami_26k".relationship CLUSTER ON idx_relationship_rel_id;


--
-- Name: idx_source_to_concept_map_code; Type: INDEX; Schema: vLRN_ami_26k; Owner: postgres
--

CREATE INDEX idx_source_to_concept_map_code ON "vLRN_ami_26k".source_to_concept_map USING btree (source_code);


--
-- Name: idx_source_to_concept_map_id_1; Type: INDEX; Schema: vLRN_ami_26k; Owner: postgres
--

CREATE INDEX idx_source_to_concept_map_id_1 ON "vLRN_ami_26k".source_to_concept_map USING btree (source_vocabulary_id);


--
-- Name: idx_source_to_concept_map_id_2; Type: INDEX; Schema: vLRN_ami_26k; Owner: postgres
--

CREATE INDEX idx_source_to_concept_map_id_2 ON "vLRN_ami_26k".source_to_concept_map USING btree (target_vocabulary_id);


--
-- Name: idx_source_to_concept_map_id_3; Type: INDEX; Schema: vLRN_ami_26k; Owner: postgres
--

CREATE INDEX idx_source_to_concept_map_id_3 ON "vLRN_ami_26k".source_to_concept_map USING btree (target_concept_id);

ALTER TABLE "vLRN_ami_26k".source_to_concept_map CLUSTER ON idx_source_to_concept_map_id_3;


--
-- Name: idx_specimen_concept_id; Type: INDEX; Schema: vLRN_ami_26k; Owner: postgres
--

CREATE INDEX idx_specimen_concept_id ON "vLRN_ami_26k".specimen USING btree (specimen_concept_id);


--
-- Name: idx_specimen_person_id; Type: INDEX; Schema: vLRN_ami_26k; Owner: postgres
--

CREATE INDEX idx_specimen_person_id ON "vLRN_ami_26k".specimen USING btree (person_id);

ALTER TABLE "vLRN_ami_26k".specimen CLUSTER ON idx_specimen_person_id;


--
-- Name: idx_survey_person_id; Type: INDEX; Schema: vLRN_ami_26k; Owner: postgres
--

CREATE INDEX idx_survey_person_id ON "vLRN_ami_26k".survey_conduct USING btree (person_id);

ALTER TABLE "vLRN_ami_26k".survey_conduct CLUSTER ON idx_survey_person_id;


--
-- Name: idx_visit_concept_id; Type: INDEX; Schema: vLRN_ami_26k; Owner: postgres
--

CREATE INDEX idx_visit_concept_id ON "vLRN_ami_26k".visit_occurrence USING btree (visit_concept_id);


--
-- Name: idx_visit_detail_concept_id; Type: INDEX; Schema: vLRN_ami_26k; Owner: postgres
--

CREATE INDEX idx_visit_detail_concept_id ON "vLRN_ami_26k".visit_detail USING btree (visit_detail_concept_id);


--
-- Name: idx_visit_detail_person_id; Type: INDEX; Schema: vLRN_ami_26k; Owner: postgres
--

CREATE INDEX idx_visit_detail_person_id ON "vLRN_ami_26k".visit_detail USING btree (person_id);

ALTER TABLE "vLRN_ami_26k".visit_detail CLUSTER ON idx_visit_detail_person_id;


--
-- Name: idx_visit_person_id; Type: INDEX; Schema: vLRN_ami_26k; Owner: postgres
--

CREATE INDEX idx_visit_person_id ON "vLRN_ami_26k".visit_occurrence USING btree (person_id);

ALTER TABLE "vLRN_ami_26k".visit_occurrence CLUSTER ON idx_visit_person_id;


--
-- Name: idx_vocabulary_vocabulary_id; Type: INDEX; Schema: vLRN_ami_26k; Owner: postgres
--

CREATE UNIQUE INDEX idx_vocabulary_vocabulary_id ON "vLRN_ami_26k".vocabulary USING btree (vocabulary_id);

ALTER TABLE "vLRN_ami_26k".vocabulary CLUSTER ON idx_vocabulary_vocabulary_id;


--
-- Name: SCHEMA "vLRN_ami_26k"; Type: ACL; Schema: -; Owner: postgres
--

GRANT USAGE ON SCHEMA "vLRN_ami_26k" TO "62720d45-6999-4266-b00e-ac4eb25d8ef5_role";
GRANT USAGE ON SCHEMA "vLRN_ami_26k" TO "8a3f1903-b66b-45d2-ac0d-4ef10c561a74_role";
GRANT USAGE ON SCHEMA "vLRN_ami_26k" TO "c26b433a-960c-4fcd-b8a1-b3c0428af07a_role";
GRANT USAGE ON SCHEMA "vLRN_ami_26k" TO source_data_user;
GRANT USAGE ON SCHEMA "vLRN_ami_26k" TO "9dddc1c2-9808-489b-b033-454dcea79d05_role";
GRANT USAGE ON SCHEMA "vLRN_ami_26k" TO "f7a9f15e-5ffd-45e6-9cc8-525c632f5b26_role";


--
-- Name: TABLE _piano_information; Type: ACL; Schema: vLRN_ami_26k; Owner: postgres
--

GRANT SELECT ON TABLE "vLRN_ami_26k"._piano_information TO source_data_user;
GRANT SELECT ON TABLE "vLRN_ami_26k"._piano_information TO "f7a9f15e-5ffd-45e6-9cc8-525c632f5b26_role";


--
-- Name: TABLE attribute_definition; Type: ACL; Schema: vLRN_ami_26k; Owner: postgres
--

GRANT SELECT ON TABLE "vLRN_ami_26k".attribute_definition TO "62720d45-6999-4266-b00e-ac4eb25d8ef5_role";
GRANT SELECT ON TABLE "vLRN_ami_26k".attribute_definition TO "8a3f1903-b66b-45d2-ac0d-4ef10c561a74_role";
GRANT SELECT ON TABLE "vLRN_ami_26k".attribute_definition TO "c26b433a-960c-4fcd-b8a1-b3c0428af07a_role";
GRANT SELECT ON TABLE "vLRN_ami_26k".attribute_definition TO source_data_user;
GRANT SELECT ON TABLE "vLRN_ami_26k".attribute_definition TO "9dddc1c2-9808-489b-b033-454dcea79d05_role";
GRANT SELECT ON TABLE "vLRN_ami_26k".attribute_definition TO "f7a9f15e-5ffd-45e6-9cc8-525c632f5b26_role";


--
-- Name: TABLE care_site; Type: ACL; Schema: vLRN_ami_26k; Owner: postgres
--

GRANT SELECT ON TABLE "vLRN_ami_26k".care_site TO "62720d45-6999-4266-b00e-ac4eb25d8ef5_role";
GRANT SELECT ON TABLE "vLRN_ami_26k".care_site TO "8a3f1903-b66b-45d2-ac0d-4ef10c561a74_role";
GRANT SELECT ON TABLE "vLRN_ami_26k".care_site TO "c26b433a-960c-4fcd-b8a1-b3c0428af07a_role";
GRANT SELECT ON TABLE "vLRN_ami_26k".care_site TO source_data_user;
GRANT SELECT ON TABLE "vLRN_ami_26k".care_site TO "9dddc1c2-9808-489b-b033-454dcea79d05_role";
GRANT SELECT ON TABLE "vLRN_ami_26k".care_site TO "f7a9f15e-5ffd-45e6-9cc8-525c632f5b26_role";


--
-- Name: TABLE cdm_source; Type: ACL; Schema: vLRN_ami_26k; Owner: postgres
--

GRANT SELECT ON TABLE "vLRN_ami_26k".cdm_source TO source_data_user;


--
-- Name: TABLE cohort; Type: ACL; Schema: vLRN_ami_26k; Owner: postgres
--

GRANT SELECT ON TABLE "vLRN_ami_26k".cohort TO "62720d45-6999-4266-b00e-ac4eb25d8ef5_role";
GRANT SELECT ON TABLE "vLRN_ami_26k".cohort TO "8a3f1903-b66b-45d2-ac0d-4ef10c561a74_role";
GRANT SELECT ON TABLE "vLRN_ami_26k".cohort TO "c26b433a-960c-4fcd-b8a1-b3c0428af07a_role";
GRANT SELECT ON TABLE "vLRN_ami_26k".cohort TO source_data_user;
GRANT SELECT ON TABLE "vLRN_ami_26k".cohort TO "9dddc1c2-9808-489b-b033-454dcea79d05_role";
GRANT SELECT ON TABLE "vLRN_ami_26k".cohort TO "f7a9f15e-5ffd-45e6-9cc8-525c632f5b26_role";


--
-- Name: TABLE cohort_definition; Type: ACL; Schema: vLRN_ami_26k; Owner: postgres
--

GRANT SELECT ON TABLE "vLRN_ami_26k".cohort_definition TO "62720d45-6999-4266-b00e-ac4eb25d8ef5_role";
GRANT SELECT ON TABLE "vLRN_ami_26k".cohort_definition TO "8a3f1903-b66b-45d2-ac0d-4ef10c561a74_role";
GRANT SELECT ON TABLE "vLRN_ami_26k".cohort_definition TO "c26b433a-960c-4fcd-b8a1-b3c0428af07a_role";
GRANT SELECT ON TABLE "vLRN_ami_26k".cohort_definition TO source_data_user;
GRANT SELECT ON TABLE "vLRN_ami_26k".cohort_definition TO "9dddc1c2-9808-489b-b033-454dcea79d05_role";
GRANT SELECT ON TABLE "vLRN_ami_26k".cohort_definition TO "f7a9f15e-5ffd-45e6-9cc8-525c632f5b26_role";


--
-- Name: TABLE concept; Type: ACL; Schema: vLRN_ami_26k; Owner: postgres
--

GRANT SELECT ON TABLE "vLRN_ami_26k".concept TO "62720d45-6999-4266-b00e-ac4eb25d8ef5_role";
GRANT SELECT ON TABLE "vLRN_ami_26k".concept TO "8a3f1903-b66b-45d2-ac0d-4ef10c561a74_role";
GRANT SELECT ON TABLE "vLRN_ami_26k".concept TO "c26b433a-960c-4fcd-b8a1-b3c0428af07a_role";
GRANT SELECT ON TABLE "vLRN_ami_26k".concept TO source_data_user;
GRANT SELECT ON TABLE "vLRN_ami_26k".concept TO "9dddc1c2-9808-489b-b033-454dcea79d05_role";
GRANT SELECT ON TABLE "vLRN_ami_26k".concept TO "f7a9f15e-5ffd-45e6-9cc8-525c632f5b26_role";


--
-- Name: TABLE concept_ancestor; Type: ACL; Schema: vLRN_ami_26k; Owner: postgres
--

GRANT SELECT ON TABLE "vLRN_ami_26k".concept_ancestor TO "62720d45-6999-4266-b00e-ac4eb25d8ef5_role";
GRANT SELECT ON TABLE "vLRN_ami_26k".concept_ancestor TO "8a3f1903-b66b-45d2-ac0d-4ef10c561a74_role";
GRANT SELECT ON TABLE "vLRN_ami_26k".concept_ancestor TO "c26b433a-960c-4fcd-b8a1-b3c0428af07a_role";
GRANT SELECT ON TABLE "vLRN_ami_26k".concept_ancestor TO source_data_user;
GRANT SELECT ON TABLE "vLRN_ami_26k".concept_ancestor TO "9dddc1c2-9808-489b-b033-454dcea79d05_role";
GRANT SELECT ON TABLE "vLRN_ami_26k".concept_ancestor TO "f7a9f15e-5ffd-45e6-9cc8-525c632f5b26_role";


--
-- Name: TABLE concept_class; Type: ACL; Schema: vLRN_ami_26k; Owner: postgres
--

GRANT SELECT ON TABLE "vLRN_ami_26k".concept_class TO "62720d45-6999-4266-b00e-ac4eb25d8ef5_role";
GRANT SELECT ON TABLE "vLRN_ami_26k".concept_class TO "8a3f1903-b66b-45d2-ac0d-4ef10c561a74_role";
GRANT SELECT ON TABLE "vLRN_ami_26k".concept_class TO "c26b433a-960c-4fcd-b8a1-b3c0428af07a_role";
GRANT SELECT ON TABLE "vLRN_ami_26k".concept_class TO source_data_user;
GRANT SELECT ON TABLE "vLRN_ami_26k".concept_class TO "9dddc1c2-9808-489b-b033-454dcea79d05_role";
GRANT SELECT ON TABLE "vLRN_ami_26k".concept_class TO "f7a9f15e-5ffd-45e6-9cc8-525c632f5b26_role";


--
-- Name: TABLE concept_relationship; Type: ACL; Schema: vLRN_ami_26k; Owner: postgres
--

GRANT SELECT ON TABLE "vLRN_ami_26k".concept_relationship TO "62720d45-6999-4266-b00e-ac4eb25d8ef5_role";
GRANT SELECT ON TABLE "vLRN_ami_26k".concept_relationship TO "8a3f1903-b66b-45d2-ac0d-4ef10c561a74_role";
GRANT SELECT ON TABLE "vLRN_ami_26k".concept_relationship TO "c26b433a-960c-4fcd-b8a1-b3c0428af07a_role";
GRANT SELECT ON TABLE "vLRN_ami_26k".concept_relationship TO source_data_user;
GRANT SELECT ON TABLE "vLRN_ami_26k".concept_relationship TO "9dddc1c2-9808-489b-b033-454dcea79d05_role";
GRANT SELECT ON TABLE "vLRN_ami_26k".concept_relationship TO "f7a9f15e-5ffd-45e6-9cc8-525c632f5b26_role";


--
-- Name: TABLE concept_synonym; Type: ACL; Schema: vLRN_ami_26k; Owner: postgres
--

GRANT SELECT ON TABLE "vLRN_ami_26k".concept_synonym TO "62720d45-6999-4266-b00e-ac4eb25d8ef5_role";
GRANT SELECT ON TABLE "vLRN_ami_26k".concept_synonym TO "8a3f1903-b66b-45d2-ac0d-4ef10c561a74_role";
GRANT SELECT ON TABLE "vLRN_ami_26k".concept_synonym TO "c26b433a-960c-4fcd-b8a1-b3c0428af07a_role";
GRANT SELECT ON TABLE "vLRN_ami_26k".concept_synonym TO source_data_user;
GRANT SELECT ON TABLE "vLRN_ami_26k".concept_synonym TO "9dddc1c2-9808-489b-b033-454dcea79d05_role";
GRANT SELECT ON TABLE "vLRN_ami_26k".concept_synonym TO "f7a9f15e-5ffd-45e6-9cc8-525c632f5b26_role";


--
-- Name: TABLE condition_era; Type: ACL; Schema: vLRN_ami_26k; Owner: postgres
--

GRANT SELECT ON TABLE "vLRN_ami_26k".condition_era TO "62720d45-6999-4266-b00e-ac4eb25d8ef5_role";
GRANT SELECT ON TABLE "vLRN_ami_26k".condition_era TO "8a3f1903-b66b-45d2-ac0d-4ef10c561a74_role";
GRANT SELECT ON TABLE "vLRN_ami_26k".condition_era TO "c26b433a-960c-4fcd-b8a1-b3c0428af07a_role";
GRANT SELECT ON TABLE "vLRN_ami_26k".condition_era TO source_data_user;
GRANT SELECT ON TABLE "vLRN_ami_26k".condition_era TO "9dddc1c2-9808-489b-b033-454dcea79d05_role";
GRANT SELECT ON TABLE "vLRN_ami_26k".condition_era TO "f7a9f15e-5ffd-45e6-9cc8-525c632f5b26_role";


--
-- Name: TABLE condition_occurrence; Type: ACL; Schema: vLRN_ami_26k; Owner: postgres
--

GRANT SELECT ON TABLE "vLRN_ami_26k".condition_occurrence TO "62720d45-6999-4266-b00e-ac4eb25d8ef5_role";
GRANT SELECT ON TABLE "vLRN_ami_26k".condition_occurrence TO "8a3f1903-b66b-45d2-ac0d-4ef10c561a74_role";
GRANT SELECT ON TABLE "vLRN_ami_26k".condition_occurrence TO "c26b433a-960c-4fcd-b8a1-b3c0428af07a_role";
GRANT SELECT ON TABLE "vLRN_ami_26k".condition_occurrence TO source_data_user;
GRANT SELECT ON TABLE "vLRN_ami_26k".condition_occurrence TO "9dddc1c2-9808-489b-b033-454dcea79d05_role";
GRANT SELECT ON TABLE "vLRN_ami_26k".condition_occurrence TO "f7a9f15e-5ffd-45e6-9cc8-525c632f5b26_role";


--
-- Name: TABLE cost; Type: ACL; Schema: vLRN_ami_26k; Owner: postgres
--

GRANT SELECT ON TABLE "vLRN_ami_26k".cost TO "62720d45-6999-4266-b00e-ac4eb25d8ef5_role";
GRANT SELECT ON TABLE "vLRN_ami_26k".cost TO "8a3f1903-b66b-45d2-ac0d-4ef10c561a74_role";
GRANT SELECT ON TABLE "vLRN_ami_26k".cost TO "c26b433a-960c-4fcd-b8a1-b3c0428af07a_role";
GRANT SELECT ON TABLE "vLRN_ami_26k".cost TO source_data_user;
GRANT SELECT ON TABLE "vLRN_ami_26k".cost TO "9dddc1c2-9808-489b-b033-454dcea79d05_role";
GRANT SELECT ON TABLE "vLRN_ami_26k".cost TO "f7a9f15e-5ffd-45e6-9cc8-525c632f5b26_role";


--
-- Name: TABLE device_exposure; Type: ACL; Schema: vLRN_ami_26k; Owner: postgres
--

GRANT SELECT ON TABLE "vLRN_ami_26k".device_exposure TO "62720d45-6999-4266-b00e-ac4eb25d8ef5_role";
GRANT SELECT ON TABLE "vLRN_ami_26k".device_exposure TO "8a3f1903-b66b-45d2-ac0d-4ef10c561a74_role";
GRANT SELECT ON TABLE "vLRN_ami_26k".device_exposure TO "c26b433a-960c-4fcd-b8a1-b3c0428af07a_role";
GRANT SELECT ON TABLE "vLRN_ami_26k".device_exposure TO source_data_user;
GRANT SELECT ON TABLE "vLRN_ami_26k".device_exposure TO "9dddc1c2-9808-489b-b033-454dcea79d05_role";
GRANT SELECT ON TABLE "vLRN_ami_26k".device_exposure TO "f7a9f15e-5ffd-45e6-9cc8-525c632f5b26_role";


--
-- Name: TABLE domain; Type: ACL; Schema: vLRN_ami_26k; Owner: postgres
--

GRANT SELECT ON TABLE "vLRN_ami_26k".domain TO "62720d45-6999-4266-b00e-ac4eb25d8ef5_role";
GRANT SELECT ON TABLE "vLRN_ami_26k".domain TO "8a3f1903-b66b-45d2-ac0d-4ef10c561a74_role";
GRANT SELECT ON TABLE "vLRN_ami_26k".domain TO "c26b433a-960c-4fcd-b8a1-b3c0428af07a_role";
GRANT SELECT ON TABLE "vLRN_ami_26k".domain TO source_data_user;
GRANT SELECT ON TABLE "vLRN_ami_26k".domain TO "9dddc1c2-9808-489b-b033-454dcea79d05_role";
GRANT SELECT ON TABLE "vLRN_ami_26k".domain TO "f7a9f15e-5ffd-45e6-9cc8-525c632f5b26_role";


--
-- Name: TABLE dose_era; Type: ACL; Schema: vLRN_ami_26k; Owner: postgres
--

GRANT SELECT ON TABLE "vLRN_ami_26k".dose_era TO "62720d45-6999-4266-b00e-ac4eb25d8ef5_role";
GRANT SELECT ON TABLE "vLRN_ami_26k".dose_era TO "8a3f1903-b66b-45d2-ac0d-4ef10c561a74_role";
GRANT SELECT ON TABLE "vLRN_ami_26k".dose_era TO "c26b433a-960c-4fcd-b8a1-b3c0428af07a_role";
GRANT SELECT ON TABLE "vLRN_ami_26k".dose_era TO source_data_user;
GRANT SELECT ON TABLE "vLRN_ami_26k".dose_era TO "9dddc1c2-9808-489b-b033-454dcea79d05_role";
GRANT SELECT ON TABLE "vLRN_ami_26k".dose_era TO "f7a9f15e-5ffd-45e6-9cc8-525c632f5b26_role";


--
-- Name: TABLE drug_era; Type: ACL; Schema: vLRN_ami_26k; Owner: postgres
--

GRANT SELECT ON TABLE "vLRN_ami_26k".drug_era TO "62720d45-6999-4266-b00e-ac4eb25d8ef5_role";
GRANT SELECT ON TABLE "vLRN_ami_26k".drug_era TO "8a3f1903-b66b-45d2-ac0d-4ef10c561a74_role";
GRANT SELECT ON TABLE "vLRN_ami_26k".drug_era TO "c26b433a-960c-4fcd-b8a1-b3c0428af07a_role";
GRANT SELECT ON TABLE "vLRN_ami_26k".drug_era TO source_data_user;
GRANT SELECT ON TABLE "vLRN_ami_26k".drug_era TO "9dddc1c2-9808-489b-b033-454dcea79d05_role";
GRANT SELECT ON TABLE "vLRN_ami_26k".drug_era TO "f7a9f15e-5ffd-45e6-9cc8-525c632f5b26_role";


--
-- Name: TABLE drug_exposure; Type: ACL; Schema: vLRN_ami_26k; Owner: postgres
--

GRANT SELECT ON TABLE "vLRN_ami_26k".drug_exposure TO "62720d45-6999-4266-b00e-ac4eb25d8ef5_role";
GRANT SELECT ON TABLE "vLRN_ami_26k".drug_exposure TO "8a3f1903-b66b-45d2-ac0d-4ef10c561a74_role";
GRANT SELECT ON TABLE "vLRN_ami_26k".drug_exposure TO "c26b433a-960c-4fcd-b8a1-b3c0428af07a_role";
GRANT SELECT ON TABLE "vLRN_ami_26k".drug_exposure TO source_data_user;
GRANT SELECT ON TABLE "vLRN_ami_26k".drug_exposure TO "9dddc1c2-9808-489b-b033-454dcea79d05_role";
GRANT SELECT ON TABLE "vLRN_ami_26k".drug_exposure TO "f7a9f15e-5ffd-45e6-9cc8-525c632f5b26_role";


--
-- Name: TABLE drug_strength; Type: ACL; Schema: vLRN_ami_26k; Owner: postgres
--

GRANT SELECT ON TABLE "vLRN_ami_26k".drug_strength TO "62720d45-6999-4266-b00e-ac4eb25d8ef5_role";
GRANT SELECT ON TABLE "vLRN_ami_26k".drug_strength TO "8a3f1903-b66b-45d2-ac0d-4ef10c561a74_role";
GRANT SELECT ON TABLE "vLRN_ami_26k".drug_strength TO "c26b433a-960c-4fcd-b8a1-b3c0428af07a_role";
GRANT SELECT ON TABLE "vLRN_ami_26k".drug_strength TO source_data_user;
GRANT SELECT ON TABLE "vLRN_ami_26k".drug_strength TO "9dddc1c2-9808-489b-b033-454dcea79d05_role";
GRANT SELECT ON TABLE "vLRN_ami_26k".drug_strength TO "f7a9f15e-5ffd-45e6-9cc8-525c632f5b26_role";


--
-- Name: TABLE fact_relationship; Type: ACL; Schema: vLRN_ami_26k; Owner: postgres
--

GRANT SELECT ON TABLE "vLRN_ami_26k".fact_relationship TO "62720d45-6999-4266-b00e-ac4eb25d8ef5_role";
GRANT SELECT ON TABLE "vLRN_ami_26k".fact_relationship TO "8a3f1903-b66b-45d2-ac0d-4ef10c561a74_role";
GRANT SELECT ON TABLE "vLRN_ami_26k".fact_relationship TO "c26b433a-960c-4fcd-b8a1-b3c0428af07a_role";
GRANT SELECT ON TABLE "vLRN_ami_26k".fact_relationship TO source_data_user;
GRANT SELECT ON TABLE "vLRN_ami_26k".fact_relationship TO "9dddc1c2-9808-489b-b033-454dcea79d05_role";
GRANT SELECT ON TABLE "vLRN_ami_26k".fact_relationship TO "f7a9f15e-5ffd-45e6-9cc8-525c632f5b26_role";


--
-- Name: TABLE location; Type: ACL; Schema: vLRN_ami_26k; Owner: postgres
--

GRANT SELECT ON TABLE "vLRN_ami_26k".location TO "62720d45-6999-4266-b00e-ac4eb25d8ef5_role";
GRANT SELECT ON TABLE "vLRN_ami_26k".location TO "8a3f1903-b66b-45d2-ac0d-4ef10c561a74_role";
GRANT SELECT ON TABLE "vLRN_ami_26k".location TO "c26b433a-960c-4fcd-b8a1-b3c0428af07a_role";
GRANT SELECT ON TABLE "vLRN_ami_26k".location TO source_data_user;
GRANT SELECT ON TABLE "vLRN_ami_26k".location TO "9dddc1c2-9808-489b-b033-454dcea79d05_role";
GRANT SELECT ON TABLE "vLRN_ami_26k".location TO "f7a9f15e-5ffd-45e6-9cc8-525c632f5b26_role";


--
-- Name: TABLE location_history; Type: ACL; Schema: vLRN_ami_26k; Owner: postgres
--

GRANT SELECT ON TABLE "vLRN_ami_26k".location_history TO "62720d45-6999-4266-b00e-ac4eb25d8ef5_role";
GRANT SELECT ON TABLE "vLRN_ami_26k".location_history TO "8a3f1903-b66b-45d2-ac0d-4ef10c561a74_role";
GRANT SELECT ON TABLE "vLRN_ami_26k".location_history TO "c26b433a-960c-4fcd-b8a1-b3c0428af07a_role";
GRANT SELECT ON TABLE "vLRN_ami_26k".location_history TO source_data_user;
GRANT SELECT ON TABLE "vLRN_ami_26k".location_history TO "9dddc1c2-9808-489b-b033-454dcea79d05_role";
GRANT SELECT ON TABLE "vLRN_ami_26k".location_history TO "f7a9f15e-5ffd-45e6-9cc8-525c632f5b26_role";


--
-- Name: TABLE measurement; Type: ACL; Schema: vLRN_ami_26k; Owner: postgres
--

GRANT SELECT ON TABLE "vLRN_ami_26k".measurement TO "62720d45-6999-4266-b00e-ac4eb25d8ef5_role";
GRANT SELECT ON TABLE "vLRN_ami_26k".measurement TO "8a3f1903-b66b-45d2-ac0d-4ef10c561a74_role";
GRANT SELECT ON TABLE "vLRN_ami_26k".measurement TO "c26b433a-960c-4fcd-b8a1-b3c0428af07a_role";
GRANT SELECT ON TABLE "vLRN_ami_26k".measurement TO source_data_user;
GRANT SELECT ON TABLE "vLRN_ami_26k".measurement TO "9dddc1c2-9808-489b-b033-454dcea79d05_role";
GRANT SELECT ON TABLE "vLRN_ami_26k".measurement TO "f7a9f15e-5ffd-45e6-9cc8-525c632f5b26_role";


--
-- Name: TABLE metadata; Type: ACL; Schema: vLRN_ami_26k; Owner: postgres
--

GRANT SELECT ON TABLE "vLRN_ami_26k".metadata TO source_data_user;


--
-- Name: TABLE note; Type: ACL; Schema: vLRN_ami_26k; Owner: postgres
--

GRANT SELECT ON TABLE "vLRN_ami_26k".note TO "62720d45-6999-4266-b00e-ac4eb25d8ef5_role";
GRANT SELECT ON TABLE "vLRN_ami_26k".note TO "8a3f1903-b66b-45d2-ac0d-4ef10c561a74_role";
GRANT SELECT ON TABLE "vLRN_ami_26k".note TO "c26b433a-960c-4fcd-b8a1-b3c0428af07a_role";
GRANT SELECT ON TABLE "vLRN_ami_26k".note TO source_data_user;
GRANT SELECT ON TABLE "vLRN_ami_26k".note TO "9dddc1c2-9808-489b-b033-454dcea79d05_role";
GRANT SELECT ON TABLE "vLRN_ami_26k".note TO "f7a9f15e-5ffd-45e6-9cc8-525c632f5b26_role";


--
-- Name: TABLE note_nlp; Type: ACL; Schema: vLRN_ami_26k; Owner: postgres
--

GRANT SELECT ON TABLE "vLRN_ami_26k".note_nlp TO "62720d45-6999-4266-b00e-ac4eb25d8ef5_role";
GRANT SELECT ON TABLE "vLRN_ami_26k".note_nlp TO "8a3f1903-b66b-45d2-ac0d-4ef10c561a74_role";
GRANT SELECT ON TABLE "vLRN_ami_26k".note_nlp TO "c26b433a-960c-4fcd-b8a1-b3c0428af07a_role";
GRANT SELECT ON TABLE "vLRN_ami_26k".note_nlp TO source_data_user;
GRANT SELECT ON TABLE "vLRN_ami_26k".note_nlp TO "9dddc1c2-9808-489b-b033-454dcea79d05_role";
GRANT SELECT ON TABLE "vLRN_ami_26k".note_nlp TO "f7a9f15e-5ffd-45e6-9cc8-525c632f5b26_role";


--
-- Name: TABLE observation; Type: ACL; Schema: vLRN_ami_26k; Owner: postgres
--

GRANT SELECT ON TABLE "vLRN_ami_26k".observation TO "62720d45-6999-4266-b00e-ac4eb25d8ef5_role";
GRANT SELECT ON TABLE "vLRN_ami_26k".observation TO "8a3f1903-b66b-45d2-ac0d-4ef10c561a74_role";
GRANT SELECT ON TABLE "vLRN_ami_26k".observation TO "c26b433a-960c-4fcd-b8a1-b3c0428af07a_role";
GRANT SELECT ON TABLE "vLRN_ami_26k".observation TO source_data_user;
GRANT SELECT ON TABLE "vLRN_ami_26k".observation TO "9dddc1c2-9808-489b-b033-454dcea79d05_role";
GRANT SELECT ON TABLE "vLRN_ami_26k".observation TO "f7a9f15e-5ffd-45e6-9cc8-525c632f5b26_role";


--
-- Name: TABLE observation_period; Type: ACL; Schema: vLRN_ami_26k; Owner: postgres
--

GRANT SELECT ON TABLE "vLRN_ami_26k".observation_period TO "62720d45-6999-4266-b00e-ac4eb25d8ef5_role";
GRANT SELECT ON TABLE "vLRN_ami_26k".observation_period TO "8a3f1903-b66b-45d2-ac0d-4ef10c561a74_role";
GRANT SELECT ON TABLE "vLRN_ami_26k".observation_period TO "c26b433a-960c-4fcd-b8a1-b3c0428af07a_role";
GRANT SELECT ON TABLE "vLRN_ami_26k".observation_period TO source_data_user;
GRANT SELECT ON TABLE "vLRN_ami_26k".observation_period TO "9dddc1c2-9808-489b-b033-454dcea79d05_role";
GRANT SELECT ON TABLE "vLRN_ami_26k".observation_period TO "f7a9f15e-5ffd-45e6-9cc8-525c632f5b26_role";


--
-- Name: TABLE payer_plan_period; Type: ACL; Schema: vLRN_ami_26k; Owner: postgres
--

GRANT SELECT ON TABLE "vLRN_ami_26k".payer_plan_period TO "62720d45-6999-4266-b00e-ac4eb25d8ef5_role";
GRANT SELECT ON TABLE "vLRN_ami_26k".payer_plan_period TO "8a3f1903-b66b-45d2-ac0d-4ef10c561a74_role";
GRANT SELECT ON TABLE "vLRN_ami_26k".payer_plan_period TO "c26b433a-960c-4fcd-b8a1-b3c0428af07a_role";
GRANT SELECT ON TABLE "vLRN_ami_26k".payer_plan_period TO source_data_user;
GRANT SELECT ON TABLE "vLRN_ami_26k".payer_plan_period TO "9dddc1c2-9808-489b-b033-454dcea79d05_role";
GRANT SELECT ON TABLE "vLRN_ami_26k".payer_plan_period TO "f7a9f15e-5ffd-45e6-9cc8-525c632f5b26_role";


--
-- Name: TABLE person; Type: ACL; Schema: vLRN_ami_26k; Owner: postgres
--

GRANT SELECT ON TABLE "vLRN_ami_26k".person TO "62720d45-6999-4266-b00e-ac4eb25d8ef5_role";
GRANT SELECT ON TABLE "vLRN_ami_26k".person TO "8a3f1903-b66b-45d2-ac0d-4ef10c561a74_role";
GRANT SELECT ON TABLE "vLRN_ami_26k".person TO "c26b433a-960c-4fcd-b8a1-b3c0428af07a_role";
GRANT SELECT ON TABLE "vLRN_ami_26k".person TO source_data_user;
GRANT SELECT ON TABLE "vLRN_ami_26k".person TO "9dddc1c2-9808-489b-b033-454dcea79d05_role";
GRANT SELECT ON TABLE "vLRN_ami_26k".person TO "f7a9f15e-5ffd-45e6-9cc8-525c632f5b26_role";


--
-- Name: TABLE procedure_occurrence; Type: ACL; Schema: vLRN_ami_26k; Owner: postgres
--

GRANT SELECT ON TABLE "vLRN_ami_26k".procedure_occurrence TO "62720d45-6999-4266-b00e-ac4eb25d8ef5_role";
GRANT SELECT ON TABLE "vLRN_ami_26k".procedure_occurrence TO "8a3f1903-b66b-45d2-ac0d-4ef10c561a74_role";
GRANT SELECT ON TABLE "vLRN_ami_26k".procedure_occurrence TO "c26b433a-960c-4fcd-b8a1-b3c0428af07a_role";
GRANT SELECT ON TABLE "vLRN_ami_26k".procedure_occurrence TO source_data_user;
GRANT SELECT ON TABLE "vLRN_ami_26k".procedure_occurrence TO "9dddc1c2-9808-489b-b033-454dcea79d05_role";
GRANT SELECT ON TABLE "vLRN_ami_26k".procedure_occurrence TO "f7a9f15e-5ffd-45e6-9cc8-525c632f5b26_role";


--
-- Name: TABLE provider; Type: ACL; Schema: vLRN_ami_26k; Owner: postgres
--

GRANT SELECT ON TABLE "vLRN_ami_26k".provider TO "62720d45-6999-4266-b00e-ac4eb25d8ef5_role";
GRANT SELECT ON TABLE "vLRN_ami_26k".provider TO "8a3f1903-b66b-45d2-ac0d-4ef10c561a74_role";
GRANT SELECT ON TABLE "vLRN_ami_26k".provider TO "c26b433a-960c-4fcd-b8a1-b3c0428af07a_role";
GRANT SELECT ON TABLE "vLRN_ami_26k".provider TO source_data_user;
GRANT SELECT ON TABLE "vLRN_ami_26k".provider TO "9dddc1c2-9808-489b-b033-454dcea79d05_role";
GRANT SELECT ON TABLE "vLRN_ami_26k".provider TO "f7a9f15e-5ffd-45e6-9cc8-525c632f5b26_role";


--
-- Name: TABLE relationship; Type: ACL; Schema: vLRN_ami_26k; Owner: postgres
--

GRANT SELECT ON TABLE "vLRN_ami_26k".relationship TO "62720d45-6999-4266-b00e-ac4eb25d8ef5_role";
GRANT SELECT ON TABLE "vLRN_ami_26k".relationship TO "8a3f1903-b66b-45d2-ac0d-4ef10c561a74_role";
GRANT SELECT ON TABLE "vLRN_ami_26k".relationship TO "c26b433a-960c-4fcd-b8a1-b3c0428af07a_role";
GRANT SELECT ON TABLE "vLRN_ami_26k".relationship TO source_data_user;
GRANT SELECT ON TABLE "vLRN_ami_26k".relationship TO "9dddc1c2-9808-489b-b033-454dcea79d05_role";
GRANT SELECT ON TABLE "vLRN_ami_26k".relationship TO "f7a9f15e-5ffd-45e6-9cc8-525c632f5b26_role";


--
-- Name: TABLE source_to_concept_map; Type: ACL; Schema: vLRN_ami_26k; Owner: postgres
--

GRANT SELECT ON TABLE "vLRN_ami_26k".source_to_concept_map TO "62720d45-6999-4266-b00e-ac4eb25d8ef5_role";
GRANT SELECT ON TABLE "vLRN_ami_26k".source_to_concept_map TO "8a3f1903-b66b-45d2-ac0d-4ef10c561a74_role";
GRANT SELECT ON TABLE "vLRN_ami_26k".source_to_concept_map TO "c26b433a-960c-4fcd-b8a1-b3c0428af07a_role";
GRANT SELECT ON TABLE "vLRN_ami_26k".source_to_concept_map TO source_data_user;
GRANT SELECT ON TABLE "vLRN_ami_26k".source_to_concept_map TO "9dddc1c2-9808-489b-b033-454dcea79d05_role";
GRANT SELECT ON TABLE "vLRN_ami_26k".source_to_concept_map TO "f7a9f15e-5ffd-45e6-9cc8-525c632f5b26_role";


--
-- Name: TABLE specimen; Type: ACL; Schema: vLRN_ami_26k; Owner: postgres
--

GRANT SELECT ON TABLE "vLRN_ami_26k".specimen TO "62720d45-6999-4266-b00e-ac4eb25d8ef5_role";
GRANT SELECT ON TABLE "vLRN_ami_26k".specimen TO "8a3f1903-b66b-45d2-ac0d-4ef10c561a74_role";
GRANT SELECT ON TABLE "vLRN_ami_26k".specimen TO "c26b433a-960c-4fcd-b8a1-b3c0428af07a_role";
GRANT SELECT ON TABLE "vLRN_ami_26k".specimen TO source_data_user;
GRANT SELECT ON TABLE "vLRN_ami_26k".specimen TO "9dddc1c2-9808-489b-b033-454dcea79d05_role";
GRANT SELECT ON TABLE "vLRN_ami_26k".specimen TO "f7a9f15e-5ffd-45e6-9cc8-525c632f5b26_role";


--
-- Name: TABLE survey_conduct; Type: ACL; Schema: vLRN_ami_26k; Owner: postgres
--

GRANT SELECT ON TABLE "vLRN_ami_26k".survey_conduct TO "62720d45-6999-4266-b00e-ac4eb25d8ef5_role";
GRANT SELECT ON TABLE "vLRN_ami_26k".survey_conduct TO "8a3f1903-b66b-45d2-ac0d-4ef10c561a74_role";
GRANT SELECT ON TABLE "vLRN_ami_26k".survey_conduct TO "c26b433a-960c-4fcd-b8a1-b3c0428af07a_role";
GRANT SELECT ON TABLE "vLRN_ami_26k".survey_conduct TO source_data_user;
GRANT SELECT ON TABLE "vLRN_ami_26k".survey_conduct TO "9dddc1c2-9808-489b-b033-454dcea79d05_role";
GRANT SELECT ON TABLE "vLRN_ami_26k".survey_conduct TO "f7a9f15e-5ffd-45e6-9cc8-525c632f5b26_role";


--
-- Name: TABLE visit_detail; Type: ACL; Schema: vLRN_ami_26k; Owner: postgres
--

GRANT SELECT ON TABLE "vLRN_ami_26k".visit_detail TO "62720d45-6999-4266-b00e-ac4eb25d8ef5_role";
GRANT SELECT ON TABLE "vLRN_ami_26k".visit_detail TO "8a3f1903-b66b-45d2-ac0d-4ef10c561a74_role";
GRANT SELECT ON TABLE "vLRN_ami_26k".visit_detail TO "c26b433a-960c-4fcd-b8a1-b3c0428af07a_role";
GRANT SELECT ON TABLE "vLRN_ami_26k".visit_detail TO source_data_user;
GRANT SELECT ON TABLE "vLRN_ami_26k".visit_detail TO "9dddc1c2-9808-489b-b033-454dcea79d05_role";
GRANT SELECT ON TABLE "vLRN_ami_26k".visit_detail TO "f7a9f15e-5ffd-45e6-9cc8-525c632f5b26_role";


--
-- Name: TABLE visit_occurrence; Type: ACL; Schema: vLRN_ami_26k; Owner: postgres
--

GRANT SELECT ON TABLE "vLRN_ami_26k".visit_occurrence TO "62720d45-6999-4266-b00e-ac4eb25d8ef5_role";
GRANT SELECT ON TABLE "vLRN_ami_26k".visit_occurrence TO "8a3f1903-b66b-45d2-ac0d-4ef10c561a74_role";
GRANT SELECT ON TABLE "vLRN_ami_26k".visit_occurrence TO "c26b433a-960c-4fcd-b8a1-b3c0428af07a_role";
GRANT SELECT ON TABLE "vLRN_ami_26k".visit_occurrence TO source_data_user;
GRANT SELECT ON TABLE "vLRN_ami_26k".visit_occurrence TO "9dddc1c2-9808-489b-b033-454dcea79d05_role";
GRANT SELECT ON TABLE "vLRN_ami_26k".visit_occurrence TO "f7a9f15e-5ffd-45e6-9cc8-525c632f5b26_role";


--
-- Name: TABLE vocabulary; Type: ACL; Schema: vLRN_ami_26k; Owner: postgres
--

GRANT SELECT ON TABLE "vLRN_ami_26k".vocabulary TO "62720d45-6999-4266-b00e-ac4eb25d8ef5_role";
GRANT SELECT ON TABLE "vLRN_ami_26k".vocabulary TO "8a3f1903-b66b-45d2-ac0d-4ef10c561a74_role";
GRANT SELECT ON TABLE "vLRN_ami_26k".vocabulary TO "c26b433a-960c-4fcd-b8a1-b3c0428af07a_role";
GRANT SELECT ON TABLE "vLRN_ami_26k".vocabulary TO source_data_user;
GRANT SELECT ON TABLE "vLRN_ami_26k".vocabulary TO "9dddc1c2-9808-489b-b033-454dcea79d05_role";
GRANT SELECT ON TABLE "vLRN_ami_26k".vocabulary TO "f7a9f15e-5ffd-45e6-9cc8-525c632f5b26_role";


--
-- PostgreSQL database dump complete
--
