# Supplementary material for: A computable biomedical knowledge object for calculating in‐hospital mortality for patients admitted with acute myocardial infarction
Source: Learn Health Syst. 2023 Sep 11;7(4):e10388. doi: 10.1002/lrh2.10388 (PMC10582239; doi:10.1002/lrh2.10388)
Supplement: Supplementary file 2 — Data S2. Supporting Information. [file LRH2-7-e10388-s004.zip]

Archive with 13 entries (13 files):
- mapping_v2_updates/mapping_hypertension_risk.csv
- mapping_v2_updates/mapping_hypotension_risk.csv
- mapping_v2_updates/mapping_cerebrovascular_disease_risk.csv
- mapping_v2_updates/mapping_alzheimer_risk.csv
- mapping_v2_updates/mapping_dysrhythmia_risk.csv
- mapping_v2_updates/mapping_ami_exclusion.csv
- mapping_v2_updates/mapping_renal_failure_risk.csv
- mapping_v2_updates/mapping_shock_risk.csv
- mapping_v2_updates/mapping_malignancy_risk.csv
- mapping_v2_updates/mapping_ami_inclusion.csv
- mapping_v2_updates/mapping_dementia_risk.csv
- mapping_v2_updates/mapping_heart_failure_risk.csv
- mapping_v2_updates/mapping_chboi_ami.json
