# Supplementary material for: A computable biomedical knowledge object for calculating in‐hospital mortality for patients admitted with acute myocardial infarction
Source: Learn Health Syst. 2023 Sep 11;7(4):e10388. doi: 10.1002/lrh2.10388 (PMC10582239; doi:10.1002/lrh2.10388)
Supplement: Supplementary file 2 — Data S2. Supporting Information. [file LRH2-7-e10388-s004.zip › mapping_v2_updates/mapping_hypertension_risk.csv]

icd_code	icd_ver	omop_code	icd_name	omop_name	rel_concept_id	rel_type
I10	ICD10	59621000	Essential (primary) hypertension	Essential hypertension	320128	Maps to
I10	ICD10CM	59621000	Essential (primary) hypertension	Essential hypertension	320128	Maps to
I11	ICD10CM	64715009	Hypertensive heart disease	Hypertensive heart disease	442604	Maps to
I11	ICD10	64715009	Hypertensive heart disease	Hypertensive heart disease	442604	Maps to
I11.0	ICD10CM	46113002	Hypertensive heart disease with heart failure	Hypertensive heart failure	444101	Maps to
I11.0	ICD10	5148006	Hypertensive heart disease with (congestive) heart failure	Hypertensive heart disease with congestive heart failure	314378	Maps to
I11.9	ICD10CM	60899001	Hypertensive heart disease without heart failure	Hypertensive heart disease without congestive heart failure	319034	Maps to
I11.9	ICD10	60899001	Hypertensive heart disease without (congestive) heart failure	Hypertensive heart disease without congestive heart failure	319034	Maps to
I12	ICD10CM	104931000119100	Hypertensive chronic kidney disease	Chronic kidney disease due to hypertension	44782429	Maps to
I12	ICD10	38481006	Hypertensive renal disease	Hypertensive renal disease	201313	Maps to
I12.0	ICD10CM	49220004	Hypertensive chronic kidney disease with stage 5 chronic kidney disease or end stage renal disease	Hypertensive renal failure	443919	Maps to
I12.0	ICD10	49220004	Hypertensive renal disease with renal failure	Hypertensive renal failure	443919	Maps to
I12.9	ICD10	38481006	Hypertensive renal disease without renal failure	Hypertensive renal disease	201313	Maps to
I12.9	ICD10CM	104931000119100	Hypertensive chronic kidney disease with stage 1 through stage 4 chronic kidney disease, or unspecified chronic kidney disease	Chronic kidney disease due to hypertension	44782429	Maps to
I13	ICD10	86234004	Hypertensive heart and renal disease	Hypertensive heart AND renal disease	195556	Maps to
I13	ICD10CM	8501000119104	Hypertensive heart and chronic kidney disease	Hypertensive heart and chronic kidney disease	44784621	Maps to
I13.0	ICD10CM	194779001	Hypertensive heart and chronic kidney disease with heart failure and stage 1 through stage 4 chronic kidney disease, or unspecified chronic kidney disease	Hypertensive heart and renal disease with (congestive) heart failure	439696	Maps to
I13.0	ICD10	194779001	Hypertensive heart and renal disease with (congestive) heart failure	Hypertensive heart and renal disease with (congestive) heart failure	439696	Maps to
I13.1	ICD10	194780003	Hypertensive heart and renal disease with renal failure	Hypertensive heart and renal disease with renal failure	439695	Maps to
I13.1	ICD10CM	8501000119104	Hypertensive heart and chronic kidney disease without heart failure	Hypertensive heart and chronic kidney disease	44784621	Maps to
I13.10	ICD10CM	8501000119104	Hypertensive heart and chronic kidney disease without heart failure, with stage 1 through stage 4 chronic kidney disease, or unspecified chronic kidney disease	Hypertensive heart and chronic kidney disease	44784621	Maps to
I13.11	ICD10CM	8501000119104	Hypertensive heart and chronic kidney disease without heart failure, with stage 5 chronic kidney disease, or end stage renal disease	Hypertensive heart and chronic kidney disease	44784621	Maps to
I13.2	ICD10CM	8501000119104	Hypertensive heart and chronic kidney disease with heart failure and with stage 5 chronic kidney disease, or end stage renal disease	Hypertensive heart and chronic kidney disease	44784621	Maps to
I13.2	ICD10	194781004	Hypertensive heart and renal disease with both (congestive) heart failure and renal failure	Hypertensive heart and renal disease with both (congestive) heart failure and renal failure	439694	Maps to
I13.9	ICD10	86234004	Hypertensive heart and renal disease, unspecified	Hypertensive heart AND renal disease	195556	Maps to
I15	ICD10CM	31992008	Secondary hypertension	Secondary hypertension	319826	Maps to
I15	ICD10	31992008	Secondary hypertension	Secondary hypertension	319826	Maps to
I15.0	ICD10	123799005	Renovascular hypertension	Renovascular hypertension	317895	Maps to
I15.0	ICD10CM	123799005	Renovascular hypertension	Renovascular hypertension	317895	Maps to
I15.1	ICD10	28119000	Hypertension secondary to other renal disorders	Renal hypertension	443771	Maps to
I15.1	ICD10CM	28119000	Hypertension secondary to other renal disorders	Renal hypertension	443771	Maps to
I15.2	ICD10	194788005	Hypertension secondary to endocrine disorders	Hypertension secondary to endocrine disorder	4110948	Maps to
I15.2	ICD10CM	194788005	Hypertension secondary to endocrine disorders	Hypertension secondary to endocrine disorder	4110948	Maps to
I15.8	ICD10CM	31992008	Other secondary hypertension	Secondary hypertension	319826	Maps to
I15.8	ICD10	31992008	Other secondary hypertension	Secondary hypertension	319826	Maps to
I15.9	ICD10	31992008	Secondary hypertension, unspecified	Secondary hypertension	319826	Maps to
I15.9	ICD10CM	31992008	Secondary hypertension, unspecified	Secondary hypertension	319826	Maps to
I27.0	ICD10CM	11399002	Primary pulmonary hypertension	Pulmonary arterial hypertension	4013643	Maps to
I27.0	ICD10	11399002	Primary pulmonary hypertension	Pulmonary arterial hypertension	4013643	Maps to
I27.2	ICD10CM	88223008	Other secondary pulmonary hypertension	Secondary pulmonary hypertension	4339214	Maps to
I27.2	ICD10	88223008	Other secondary pulmonary hypertension	Secondary pulmonary hypertension	4339214	Maps to
I67.4	ICD10	50490005	Hypertensive encephalopathy	Hypertensive encephalopathy	312938	Maps to
I67.4	ICD10CM	50490005	Hypertensive encephalopathy	Hypertensive encephalopathy	312938	Maps to
K76.6	ICD10CM	34742003	Portal hypertension	Portal hypertension	192680	Maps to
K76.6	ICD10	34742003	Portal hypertension	Portal hypertension	192680	Maps to
