# Supplementary material for: A computable biomedical knowledge object for calculating in‐hospital mortality for patients admitted with acute myocardial infarction
Source: Learn Health Syst. 2023 Sep 11;7(4):e10388. doi: 10.1002/lrh2.10388 (PMC10582239; doi:10.1002/lrh2.10388)
Supplement: Supplementary file 2 — Data S2. Supporting Information. [file LRH2-7-e10388-s004.zip › mapping_v2_updates/mapping_hypotension_risk.csv]

icd_code	icd_ver	omop_code	icd_name	omop_name	rel_concept_id	rel_type
I95	ICD10	45007003	Hypotension	Low blood pressure	317002	Maps to
I95	ICD10CM	45007003	Hypotension	Low blood pressure	317002	Maps to
I95.0	ICD10	195506001	Idiopathic hypotension	Idiopathic hypotension	4112334	Maps to
I95.0	ICD10CM	195506001	Idiopathic hypotension	Idiopathic hypotension	4112334	Maps to
I95.1	ICD10	28651003	Orthostatic hypotension	Orthostatic hypotension	319041	Maps to
I95.1	ICD10CM	28651003	Orthostatic hypotension	Orthostatic hypotension	319041	Maps to
I95.2	ICD10	234171009	Hypotension due to drugs	Drug-induced hypotension	4120275	Maps to
I95.2	ICD10CM	234171009	Hypotension due to drugs	Drug-induced hypotension	4120275	Maps to
I95.3	ICD10CM	408667000	Hypotension of hemodialysis	Hemodialysis-associated hypotension	313232	Maps to
I95.8	ICD10CM	45007003	Other hypotension	Low blood pressure	317002	Maps to
I95.8	ICD10	45007003	Other hypotension	Low blood pressure	317002	Maps to
I95.81	ICD10CM	408668005	Postprocedural hypotension	Iatrogenic hypotension	443447	Maps to
I95.89	ICD10CM	45007003	Other hypotension	Low blood pressure	317002	Maps to
I95.9	ICD10	45007003	Hypotension, unspecified	Low blood pressure	317002	Maps to
I95.9	ICD10CM	45007003	Hypotension, unspecified	Low blood pressure	317002	Maps to
