# Supplementary material for: A computable biomedical knowledge object for calculating in‐hospital mortality for patients admitted with acute myocardial infarction
Source: Learn Health Syst. 2023 Sep 11;7(4):e10388. doi: 10.1002/lrh2.10388 (PMC10582239; doi:10.1002/lrh2.10388)
Supplement: Supplementary file 2 — Data S2. Supporting Information. [file LRH2-7-e10388-s004.zip › mapping_v2_updates/mapping_cerebrovascular_disease_risk.csv]

icd_code	icd_ver	omop_code	icd_name	omop_name	rel_concept_id	rel_type
I60	ICD10CM	270907008	Nontraumatic subarachnoid hemorrhage	Spontaneous subarachnoid hemorrhage	4148906	Maps to
I60	ICD10	21454007	Subarachnoid haemorrhage	Subarachnoid hemorrhage	432923	Maps to
I60.0	ICD10CM	195155004	Nontraumatic subarachnoid hemorrhage from carotid siphon and bifurcation	Subarachnoid hemorrhage from carotid siphon and bifurcation	4108952	Maps to
I60.0	ICD10	195155004	Subarachnoid haemorrhage from carotid siphon and bifurcation	Subarachnoid hemorrhage from carotid siphon and bifurcation	4108952	Maps to
I60.00	ICD10CM	195155004	Nontraumatic subarachnoid hemorrhage from unspecified carotid siphon and bifurcation	Subarachnoid hemorrhage from carotid siphon and bifurcation	4108952	Maps to
I60.01	ICD10CM	195155004	Nontraumatic subarachnoid hemorrhage from right carotid siphon and bifurcation	Subarachnoid hemorrhage from carotid siphon and bifurcation	4108952	Maps to
I60.02	ICD10CM	195155004	Nontraumatic subarachnoid hemorrhage from left carotid siphon and bifurcation	Subarachnoid hemorrhage from carotid siphon and bifurcation	4108952	Maps to
I60.1	ICD10CM	270907008	Nontraumatic subarachnoid hemorrhage from middle cerebral artery	Spontaneous subarachnoid hemorrhage	4148906	Maps to
I60.1	ICD10	270907008	Subarachnoid haemorrhage from middle cerebral artery	Spontaneous subarachnoid hemorrhage	4148906	Maps to
I60.10	ICD10CM	270907008	Nontraumatic subarachnoid hemorrhage from unspecified middle cerebral artery	Spontaneous subarachnoid hemorrhage	4148906	Maps to
I60.11	ICD10CM	270907008	Nontraumatic subarachnoid hemorrhage from right middle cerebral artery	Spontaneous subarachnoid hemorrhage	4148906	Maps to
I60.12	ICD10CM	270907008	Nontraumatic subarachnoid hemorrhage from left middle cerebral artery	Spontaneous subarachnoid hemorrhage	4148906	Maps to
I60.2	ICD10CM	270907008	Nontraumatic subarachnoid hemorrhage from anterior communicating artery	Spontaneous subarachnoid hemorrhage	4148906	Maps to
I60.2	ICD10	270907008	Subarachnoid haemorrhage from anterior communicating artery	Spontaneous subarachnoid hemorrhage	4148906	Maps to
I60.3	ICD10CM	270907008	Nontraumatic subarachnoid hemorrhage from posterior communicating artery	Spontaneous subarachnoid hemorrhage	4148906	Maps to
I60.3	ICD10	270907008	Subarachnoid haemorrhage from posterior communicating artery	Spontaneous subarachnoid hemorrhage	4148906	Maps to
I60.30	ICD10CM	270907008	Nontraumatic subarachnoid hemorrhage from unspecified posterior communicating artery	Spontaneous subarachnoid hemorrhage	4148906	Maps to
I60.31	ICD10CM	270907008	Nontraumatic subarachnoid hemorrhage from right posterior communicating artery	Spontaneous subarachnoid hemorrhage	4148906	Maps to
I60.32	ICD10CM	270907008	Nontraumatic subarachnoid hemorrhage from left posterior communicating artery	Spontaneous subarachnoid hemorrhage	4148906	Maps to
I60.4	ICD10CM	270907008	Nontraumatic subarachnoid hemorrhage from basilar artery	Spontaneous subarachnoid hemorrhage	4148906	Maps to
I60.4	ICD10	270907008	Subarachnoid haemorrhage from basilar artery	Spontaneous subarachnoid hemorrhage	4148906	Maps to
I60.5	ICD10CM	195160000	Nontraumatic subarachnoid hemorrhage from vertebral artery	Subarachnoid hemorrhage from vertebral artery	4111708	Maps to
I60.5	ICD10CM	270907008	Nontraumatic subarachnoid hemorrhage from vertebral artery	Spontaneous subarachnoid hemorrhage	4148906	Maps to
I60.5	ICD10	195160000	Subarachnoid haemorrhage from vertebral artery	Subarachnoid hemorrhage from vertebral artery	4111708	Maps to
I60.50	ICD10CM	195160000	Nontraumatic subarachnoid hemorrhage from unspecified vertebral artery	Subarachnoid hemorrhage from vertebral artery	4111708	Maps to
I60.50	ICD10CM	270907008	Nontraumatic subarachnoid hemorrhage from unspecified vertebral artery	Spontaneous subarachnoid hemorrhage	4148906	Maps to
I60.51	ICD10CM	195160000	Nontraumatic subarachnoid hemorrhage from right vertebral artery	Subarachnoid hemorrhage from vertebral artery	4111708	Maps to
I60.51	ICD10CM	270907008	Nontraumatic subarachnoid hemorrhage from right vertebral artery	Spontaneous subarachnoid hemorrhage	4148906	Maps to
I60.52	ICD10CM	195160000	Nontraumatic subarachnoid hemorrhage from left vertebral artery	Subarachnoid hemorrhage from vertebral artery	4111708	Maps to
I60.52	ICD10CM	270907008	Nontraumatic subarachnoid hemorrhage from left vertebral artery	Spontaneous subarachnoid hemorrhage	4148906	Maps to
I60.6	ICD10CM	270907008	Nontraumatic subarachnoid hemorrhage from other intracranial arteries	Spontaneous subarachnoid hemorrhage	4148906	Maps to
I60.6	ICD10	270907008	Subarachnoid haemorrhage from other intracranial arteries	Spontaneous subarachnoid hemorrhage	4148906	Maps to
I60.7	ICD10CM	270907008	Nontraumatic subarachnoid hemorrhage from unspecified intracranial artery	Spontaneous subarachnoid hemorrhage	4148906	Maps to
I60.7	ICD10	270907008	Subarachnoid haemorrhage from intracranial artery, unspecified	Spontaneous subarachnoid hemorrhage	4148906	Maps to
I60.8	ICD10CM	270907008	Other nontraumatic subarachnoid hemorrhage	Spontaneous subarachnoid hemorrhage	4148906	Maps to
I60.8	ICD10	270907008	Other subarachnoid haemorrhage	Spontaneous subarachnoid hemorrhage	4148906	Maps to
I60.9	ICD10CM	270907008	Nontraumatic subarachnoid hemorrhage, unspecified	Spontaneous subarachnoid hemorrhage	4148906	Maps to
I60.9	ICD10	270907008	Subarachnoid haemorrhage, unspecified	Spontaneous subarachnoid hemorrhage	4148906	Maps to
I61	ICD10CM	291571000119106	Nontraumatic intracerebral hemorrhage	Spontaneous cerebral hemorrhage	43530727	Maps to
I61	ICD10	274100004	Intracerebral haemorrhage	Cerebral hemorrhage	376713	Maps to
I61.0	ICD10CM	20908003	Nontraumatic intracerebral hemorrhage in hemisphere, subcortical	Subcortical hemorrhage	4049659	Maps to
I61.0	ICD10CM	291571000119106	Nontraumatic intracerebral hemorrhage in hemisphere, subcortical	Spontaneous cerebral hemorrhage	43530727	Maps to
I61.0	ICD10	20908003	Intracerebral haemorrhage in hemisphere, subcortical	Subcortical hemorrhage	4049659	Maps to
I61.0	ICD10	291531000119108	Intracerebral haemorrhage in hemisphere, subcortical	Spontaneous hemorrhage of cerebral hemisphere	42535425	Maps to
I61.1	ICD10CM	49422009	Nontraumatic intracerebral hemorrhage in hemisphere, cortical	Cortical hemorrhage	4176892	Maps to
I61.1	ICD10CM	291571000119106	Nontraumatic intracerebral hemorrhage in hemisphere, cortical	Spontaneous cerebral hemorrhage	43530727	Maps to
I61.1	ICD10	291521000119105	Intracerebral haemorrhage in hemisphere, cortical	Spontaneous hemorrhage of cortical intracerebral hemisphere	42535424	Maps to
I61.2	ICD10CM	291531000119108	Nontraumatic intracerebral hemorrhage in hemisphere, unspecified	Spontaneous hemorrhage of cerebral hemisphere	42535425	Maps to
I61.2	ICD10	291531000119108	Intracerebral haemorrhage in hemisphere, unspecified	Spontaneous hemorrhage of cerebral hemisphere	42535425	Maps to
I61.3	ICD10CM	95454007	Nontraumatic intracerebral hemorrhage in brain stem	Brain stem hemorrhage	4319328	Maps to
I61.3	ICD10CM	291571000119106	Nontraumatic intracerebral hemorrhage in brain stem	Spontaneous cerebral hemorrhage	43530727	Maps to
I61.3	ICD10	291541000119104	Intracerebral haemorrhage in brain stem	Spontaneous hemorrhage of brain stem	42539269	Maps to
I61.4	ICD10CM	142851000119103	Nontraumatic intracerebral hemorrhage in cerebellum	Spontaneous cerebellar hemorrhage	43530674	Maps to
I61.4	ICD10	142851000119103	Intracerebral haemorrhage in cerebellum	Spontaneous cerebellar hemorrhage	43530674	Maps to
I61.5	ICD10CM	425957003	Nontraumatic intracerebral hemorrhage, intraventricular	Non-traumatic intracerebral ventricular hemorrhage	4144154	Maps to
I61.5	ICD10	195168007	Intracerebral haemorrhage, intraventricular	Intracerebral hemorrhage, intraventricular	4110185	Maps to
I61.6	ICD10CM	195169004	Nontraumatic intracerebral hemorrhage, multiple localized	Intracerebral hemorrhage, multiple localized	4110186	Maps to
I61.6	ICD10CM	291571000119106	Nontraumatic intracerebral hemorrhage, multiple localized	Spontaneous cerebral hemorrhage	43530727	Maps to
I61.6	ICD10	195169004	Intracerebral haemorrhage, multiple localized	Intracerebral hemorrhage, multiple localized	4110186	Maps to
I61.8	ICD10CM	291571000119106	Other nontraumatic intracerebral hemorrhage	Spontaneous cerebral hemorrhage	43530727	Maps to
I61.8	ICD10	291571000119106	Other intracerebral haemorrhage	Spontaneous cerebral hemorrhage	43530727	Maps to
I61.9	ICD10CM	291571000119106	Nontraumatic intracerebral hemorrhage, unspecified	Spontaneous cerebral hemorrhage	43530727	Maps to
I61.9	ICD10	291571000119106	Intracerebral haemorrhage, unspecified	Spontaneous cerebral hemorrhage	43530727	Maps to
I62	ICD10CM	291571000119106	Other and unspecified nontraumatic intracranial hemorrhage	Spontaneous cerebral hemorrhage	43530727	Maps to
I62	ICD10	738779002	Other nontraumatic intracranial haemorrhage	Spontaneous intracranial hemorrhage	42538062	Maps to
I62.0	ICD10CM	195176009	Nontraumatic subdural hemorrhage	Non-traumatic subdural hemorrhage	4111709	Maps to
I62.0	ICD10	291581000119109	Nontraumatic subdural haemorrhage	Acute nontraumatic subdural hemorrhage	42535426	Maps to
I62.00	ICD10CM	195176009	Nontraumatic subdural hemorrhage, unspecified	Non-traumatic subdural hemorrhage	4111709	Maps to
I62.01	ICD10CM	195176009	Nontraumatic acute subdural hemorrhage	Non-traumatic subdural hemorrhage	4111709	Maps to
I62.02	ICD10CM	195176009	Nontraumatic subacute subdural hemorrhage	Non-traumatic subdural hemorrhage	4111709	Maps to
I62.03	ICD10CM	609382000	Nontraumatic chronic subdural hemorrhage	Chronic non-traumatic intracranial subdural hemorrhage	43530851	Maps to
I62.1	ICD10CM	397809001	Nontraumatic extradural hemorrhage	Nontraumatic extradural hemorrhage	436430	Maps to
I62.1	ICD10	397809001	Nontraumatic extradural haemorrhage	Nontraumatic extradural hemorrhage	436430	Maps to
I62.9	ICD10CM	291571000119106	Nontraumatic intracranial hemorrhage, unspecified	Spontaneous cerebral hemorrhage	43530727	Maps to
I62.9	ICD10	291571000119106	Intracranial haemorrhage (nontraumatic), unspecified	Spontaneous cerebral hemorrhage	43530727	Maps to
I63	ICD10CM	432504007	Cerebral infarction	Cerebral infarction	443454	Maps to
I63	ICD10	432504007	Cerebral infarction	Cerebral infarction	443454	Maps to
I63.0	ICD10CM	195185009	Cerebral infarction due to thrombosis of precerebral arteries	Cerebral infarct due to thrombosis of precerebral arteries	4110189	Maps to
I63.0	ICD10	195185009	Cerebral infarction due to thrombosis of precerebral arteries	Cerebral infarct due to thrombosis of precerebral arteries	4110189	Maps to
I63.00	ICD10CM	195185009	Cerebral infarction due to thrombosis of unspecified precerebral artery	Cerebral infarct due to thrombosis of precerebral arteries	4110189	Maps to
I63.01	ICD10CM	195185009	Cerebral infarction due to thrombosis of vertebral artery	Cerebral infarct due to thrombosis of precerebral arteries	4110189	Maps to
I63.01	ICD10CM	64775002	Cerebral infarction due to thrombosis of vertebral artery	Vertebral artery thrombosis	4273526	Maps to
I63.011	ICD10CM	195185009	Cerebral infarction due to thrombosis of right vertebral artery	Cerebral infarct due to thrombosis of precerebral arteries	4110189	Maps to
I63.011	ICD10CM	64775002	Cerebral infarction due to thrombosis of right vertebral artery	Vertebral artery thrombosis	4273526	Maps to
I63.012	ICD10CM	195185009	Cerebral infarction due to thrombosis of left vertebral artery	Cerebral infarct due to thrombosis of precerebral arteries	4110189	Maps to
I63.012	ICD10CM	64775002	Cerebral infarction due to thrombosis of left vertebral artery	Vertebral artery thrombosis	4273526	Maps to
I63.013	ICD10CM	195185009	Cerebral infarction due to thrombosis of bilateral vertebral arteries	Cerebral infarct due to thrombosis of precerebral arteries	4110189	Maps to
I63.013	ICD10CM	64775002	Cerebral infarction due to thrombosis of bilateral vertebral arteries	Vertebral artery thrombosis	4273526	Maps to
I63.019	ICD10CM	195185009	Cerebral infarction due to thrombosis of unspecified vertebral artery	Cerebral infarct due to thrombosis of precerebral arteries	4110189	Maps to
I63.019	ICD10CM	64775002	Cerebral infarction due to thrombosis of unspecified vertebral artery	Vertebral artery thrombosis	4273526	Maps to
I63.02	ICD10CM	195185009	Cerebral infarction due to thrombosis of basilar artery	Cerebral infarct due to thrombosis of precerebral arteries	4110189	Maps to
I63.02	ICD10CM	88174006	Cerebral infarction due to thrombosis of basilar artery	Basilar artery thrombosis	4338227	Maps to
I63.03	ICD10CM	195189003	Cerebral infarction due to thrombosis of carotid artery	Cerebral infarction due to thrombosis of cerebral arteries	4110192	Maps to
I63.03	ICD10CM	86003009	Cerebral infarction due to thrombosis of carotid artery	Carotid artery thrombosis	4311124	Maps to
I63.031	ICD10CM	195185009	Cerebral infarction due to thrombosis of right carotid artery	Cerebral infarct due to thrombosis of precerebral arteries	4110189	Maps to
I63.031	ICD10CM	86003009	Cerebral infarction due to thrombosis of right carotid artery	Carotid artery thrombosis	4311124	Maps to
I63.032	ICD10CM	195185009	Cerebral infarction due to thrombosis of left carotid artery	Cerebral infarct due to thrombosis of precerebral arteries	4110189	Maps to
I63.032	ICD10CM	86003009	Cerebral infarction due to thrombosis of left carotid artery	Carotid artery thrombosis	4311124	Maps to
I63.033	ICD10CM	195185009	Cerebral infarction due to thrombosis of bilateral carotid arteries	Cerebral infarct due to thrombosis of precerebral arteries	4110189	Maps to
I63.033	ICD10CM	86003009	Cerebral infarction due to thrombosis of bilateral carotid arteries	Carotid artery thrombosis	4311124	Maps to
I63.039	ICD10CM	195185009	Cerebral infarction due to thrombosis of unspecified carotid artery	Cerebral infarct due to thrombosis of precerebral arteries	4110189	Maps to
I63.039	ICD10CM	86003009	Cerebral infarction due to thrombosis of unspecified carotid artery	Carotid artery thrombosis	4311124	Maps to
I63.09	ICD10CM	266253001	Cerebral infarction due to thrombosis of other precerebral artery	Precerebral arterial occlusion	443239	Maps to
I63.09	ICD10CM	195185009	Cerebral infarction due to thrombosis of other precerebral artery	Cerebral infarct due to thrombosis of precerebral arteries	4110189	Maps to
I63.1	ICD10CM	195186005	Cerebral infarction due to embolism of precerebral arteries	Cerebral infarction due to embolism of precerebral arteries	4110190	Maps to
I63.1	ICD10	195186005	Cerebral infarction due to embolism of precerebral arteries	Cerebral infarction due to embolism of precerebral arteries	4110190	Maps to
I63.10	ICD10CM	195186005	Cerebral infarction due to embolism of unspecified precerebral artery	Cerebral infarction due to embolism of precerebral arteries	4110190	Maps to
I63.11	ICD10CM	195186005	Cerebral infarction due to embolism of vertebral artery	Cerebral infarction due to embolism of precerebral arteries	4110190	Maps to
I63.11	ICD10CM	65084004	Cerebral infarction due to embolism of vertebral artery	Vertebral artery embolism	4274969	Maps to
I63.111	ICD10CM	195186005	Cerebral infarction due to embolism of right vertebral artery	Cerebral infarction due to embolism of precerebral arteries	4110190	Maps to
I63.111	ICD10CM	65084004	Cerebral infarction due to embolism of right vertebral artery	Vertebral artery embolism	4274969	Maps to
I63.112	ICD10CM	195186005	Cerebral infarction due to embolism of left vertebral artery	Cerebral infarction due to embolism of precerebral arteries	4110190	Maps to
I63.112	ICD10CM	65084004	Cerebral infarction due to embolism of left vertebral artery	Vertebral artery embolism	4274969	Maps to
I63.113	ICD10CM	195186005	Cerebral infarction due to embolism of bilateral vertebral arteries	Cerebral infarction due to embolism of precerebral arteries	4110190	Maps to
I63.113	ICD10CM	65084004	Cerebral infarction due to embolism of bilateral vertebral arteries	Vertebral artery embolism	4274969	Maps to
I63.119	ICD10CM	195186005	Cerebral infarction due to embolism of unspecified vertebral artery	Cerebral infarction due to embolism of precerebral arteries	4110190	Maps to
I63.119	ICD10CM	65084004	Cerebral infarction due to embolism of unspecified vertebral artery	Vertebral artery embolism	4274969	Maps to
I63.12	ICD10CM	111296006	Cerebral infarction due to embolism of basilar artery	Basilar artery embolism	4006294	Maps to
I63.12	ICD10CM	195186005	Cerebral infarction due to embolism of basilar artery	Cerebral infarction due to embolism of precerebral arteries	4110190	Maps to
I63.13	ICD10CM	195186005	Cerebral infarction due to embolism of carotid artery	Cerebral infarction due to embolism of precerebral arteries	4110190	Maps to
I63.13	ICD10CM	80606009	Cerebral infarction due to embolism of carotid artery	Carotid artery embolism	4213731	Maps to
I63.131	ICD10CM	195186005	Cerebral infarction due to embolism of right carotid artery	Cerebral infarction due to embolism of precerebral arteries	4110190	Maps to
I63.131	ICD10CM	80606009	Cerebral infarction due to embolism of right carotid artery	Carotid artery embolism	4213731	Maps to
I63.132	ICD10CM	195186005	Cerebral infarction due to embolism of left carotid artery	Cerebral infarction due to embolism of precerebral arteries	4110190	Maps to
I63.132	ICD10CM	80606009	Cerebral infarction due to embolism of left carotid artery	Carotid artery embolism	4213731	Maps to
I63.133	ICD10CM	195186005	Cerebral infarction due to embolism of bilateral carotid arteries	Cerebral infarction due to embolism of precerebral arteries	4110190	Maps to
I63.133	ICD10CM	80606009	Cerebral infarction due to embolism of bilateral carotid arteries	Carotid artery embolism	4213731	Maps to
I63.139	ICD10CM	195186005	Cerebral infarction due to embolism of unspecified carotid artery	Cerebral infarction due to embolism of precerebral arteries	4110190	Maps to
I63.139	ICD10CM	80606009	Cerebral infarction due to embolism of unspecified carotid artery	Carotid artery embolism	4213731	Maps to
I63.19	ICD10CM	195186005	Cerebral infarction due to embolism of other precerebral artery	Cerebral infarction due to embolism of precerebral arteries	4110190	Maps to
I63.2	ICD10CM	230692004	Cerebral infarction due to unspecified occlusion or stenosis of precerebral arteries	Infarction - precerebral	4043731	Maps to
I63.2	ICD10	230692004	Cerebral infarction due to unspecified occlusion or stenosis of precerebral arteries	Infarction - precerebral	4043731	Maps to
I63.20	ICD10CM	230692004	Cerebral infarction due to unspecified occlusion or stenosis of unspecified precerebral arteries	Infarction - precerebral	4043731	Maps to
I63.21	ICD10CM	125081000119106	Cerebral infarction due to unspecified occlusion or stenosis of vertebral arteries	Cerebral infarction due to occlusion of precerebral artery	46270031	Maps to
I63.211	ICD10CM	125081000119106	Cerebral infarction due to unspecified occlusion or stenosis of right vertebral artery	Cerebral infarction due to occlusion of precerebral artery	46270031	Maps to
I63.212	ICD10CM	125081000119106	Cerebral infarction due to unspecified occlusion or stenosis of left vertebral artery	Cerebral infarction due to occlusion of precerebral artery	46270031	Maps to
I63.213	ICD10CM	125081000119106	Cerebral infarction due to unspecified occlusion or stenosis of bilateral vertebral arteries	Cerebral infarction due to occlusion of precerebral artery	46270031	Maps to
I63.219	ICD10CM	125081000119106	Cerebral infarction due to unspecified occlusion or stenosis of unspecified vertebral artery	Cerebral infarction due to occlusion of precerebral artery	46270031	Maps to
I63.22	ICD10CM	34181000119102	Cerebral infarction due to unspecified occlusion or stenosis of basilar artery	Cerebral infarction due to occlusion of basilar artery	46273649	Maps to
I63.23	ICD10CM	230692004	Cerebral infarction due to unspecified occlusion or stenosis of carotid arteries	Infarction - precerebral	4043731	Maps to
I63.23	ICD10CM	69798007	Cerebral infarction due to unspecified occlusion or stenosis of carotid arteries	Carotid artery obstruction	4288310	Maps to
I63.231	ICD10CM	266254007	Cerebral infarction due to unspecified occlusion or stenosis of right carotid arteries	Carotid artery occlusion	313226	Maps to
I63.231	ICD10CM	230692004	Cerebral infarction due to unspecified occlusion or stenosis of right carotid arteries	Infarction - precerebral	4043731	Maps to
I63.232	ICD10CM	266254007	Cerebral infarction due to unspecified occlusion or stenosis of left carotid arteries	Carotid artery occlusion	313226	Maps to
I63.232	ICD10CM	230692004	Cerebral infarction due to unspecified occlusion or stenosis of left carotid arteries	Infarction - precerebral	4043731	Maps to
I63.233	ICD10CM	266254007	Cerebral infarction due to unspecified occlusion or stenosis of bilateral carotid arteries	Carotid artery occlusion	313226	Maps to
I63.233	ICD10CM	230692004	Cerebral infarction due to unspecified occlusion or stenosis of bilateral carotid arteries	Infarction - precerebral	4043731	Maps to
I63.239	ICD10CM	266254007	Cerebral infarction due to unspecified occlusion or stenosis of unspecified carotid artery	Carotid artery occlusion	313226	Maps to
I63.239	ICD10CM	230692004	Cerebral infarction due to unspecified occlusion or stenosis of unspecified carotid artery	Infarction - precerebral	4043731	Maps to
I63.29	ICD10CM	230692004	Cerebral infarction due to unspecified occlusion or stenosis of other precerebral arteries	Infarction - precerebral	4043731	Maps to
I63.3	ICD10CM	195189003	Cerebral infarction due to thrombosis of cerebral arteries	Cerebral infarction due to thrombosis of cerebral arteries	4110192	Maps to
I63.3	ICD10	195189003	Cerebral infarction due to thrombosis of cerebral arteries	Cerebral infarction due to thrombosis of cerebral arteries	4110192	Maps to
I63.30	ICD10CM	195189003	Cerebral infarction due to thrombosis of unspecified cerebral artery	Cerebral infarction due to thrombosis of cerebral arteries	4110192	Maps to
I63.31	ICD10CM	705130002	Cerebral infarction due to thrombosis of middle cerebral artery	Cerebral infarction due to thrombosis of middle cerebral artery	45767658	Maps to
I63.311	ICD10CM	705130002	Cerebral infarction due to thrombosis of right middle cerebral artery	Cerebral infarction due to thrombosis of middle cerebral artery	45767658	Maps to
I63.312	ICD10CM	705130002	Cerebral infarction due to thrombosis of left middle cerebral artery	Cerebral infarction due to thrombosis of middle cerebral artery	45767658	Maps to
I63.313	ICD10CM	705130002	Cerebral infarction due to thrombosis of bilateral middle cerebral arteries	Cerebral infarction due to thrombosis of middle cerebral artery	45767658	Maps to
I63.319	ICD10CM	705130002	Cerebral infarction due to thrombosis of unspecified middle cerebral artery	Cerebral infarction due to thrombosis of middle cerebral artery	45767658	Maps to
I63.32	ICD10CM	195189003	Cerebral infarction due to thrombosis of anterior cerebral artery	Cerebral infarction due to thrombosis of cerebral arteries	4110192	Maps to
I63.321	ICD10CM	195189003	Cerebral infarction due to thrombosis of right anterior cerebral artery	Cerebral infarction due to thrombosis of cerebral arteries	4110192	Maps to
I63.322	ICD10CM	195189003	Cerebral infarction due to thrombosis of left anterior cerebral artery	Cerebral infarction due to thrombosis of cerebral arteries	4110192	Maps to
I63.323	ICD10CM	195189003	Cerebral infarction due to thrombosis of bilateral anterior cerebral arteries	Cerebral infarction due to thrombosis of cerebral arteries	4110192	Maps to
I63.329	ICD10CM	195189003	Cerebral infarction due to thrombosis of unspecified anterior cerebral artery	Cerebral infarction due to thrombosis of cerebral arteries	4110192	Maps to
I63.33	ICD10CM	195189003	Cerebral infarction due to thrombosis of posterior cerebral artery	Cerebral infarction due to thrombosis of cerebral arteries	4110192	Maps to
I63.331	ICD10CM	195189003	Cerebral infarction due to thrombosis of right posterior cerebral artery	Cerebral infarction due to thrombosis of cerebral arteries	4110192	Maps to
I63.332	ICD10CM	195189003	Cerebral infarction due to thrombosis of left posterior cerebral artery	Cerebral infarction due to thrombosis of cerebral arteries	4110192	Maps to
I63.333	ICD10CM	195189003	Cerebral infarction due to thrombosis of bilateral posterior cerebral arteries	Cerebral infarction due to thrombosis of cerebral arteries	4110192	Maps to
I63.339	ICD10CM	195189003	Cerebral infarction due to thrombosis of unspecified posterior cerebral artery	Cerebral infarction due to thrombosis of cerebral arteries	4110192	Maps to
I63.34	ICD10CM	195189003	Cerebral infarction due to thrombosis of cerebellar artery	Cerebral infarction due to thrombosis of cerebral arteries	4110192	Maps to
I63.341	ICD10CM	195189003	Cerebral infarction due to thrombosis of right cerebellar artery	Cerebral infarction due to thrombosis of cerebral arteries	4110192	Maps to
I63.342	ICD10CM	195189003	Cerebral infarction due to thrombosis of left cerebellar artery	Cerebral infarction due to thrombosis of cerebral arteries	4110192	Maps to
I63.343	ICD10CM	195189003	Cerebral infarction due to thrombosis of bilateral cerebellar arteries	Cerebral infarction due to thrombosis of cerebral arteries	4110192	Maps to
I63.349	ICD10CM	195189003	Cerebral infarction due to thrombosis of unspecified cerebellar artery	Cerebral infarction due to thrombosis of cerebral arteries	4110192	Maps to
I63.39	ICD10CM	195189003	Cerebral infarction due to thrombosis of other cerebral artery	Cerebral infarction due to thrombosis of cerebral arteries	4110192	Maps to
I63.4	ICD10CM	195190007	Cerebral infarction due to embolism of cerebral arteries	Cerebral infarction due to embolism of cerebral arteries	4108356	Maps to
I63.4	ICD10	195190007	Cerebral infarction due to embolism of cerebral arteries	Cerebral infarction due to embolism of cerebral arteries	4108356	Maps to
I63.40	ICD10CM	195190007	Cerebral infarction due to embolism of unspecified cerebral artery	Cerebral infarction due to embolism of cerebral arteries	4108356	Maps to
I63.41	ICD10CM	705128004	Cerebral infarction due to embolism of middle cerebral artery	Cerebral infarction due to embolism of middle cerebral artery	45772786	Maps to
I63.411	ICD10CM	705128004	Cerebral infarction due to embolism of right middle cerebral artery	Cerebral infarction due to embolism of middle cerebral artery	45772786	Maps to
I63.412	ICD10CM	705128004	Cerebral infarction due to embolism of left middle cerebral artery	Cerebral infarction due to embolism of middle cerebral artery	45772786	Maps to
I63.413	ICD10CM	705128004	Cerebral infarction due to embolism of bilateral middle cerebral arteries	Cerebral infarction due to embolism of middle cerebral artery	45772786	Maps to
I63.419	ICD10CM	705128004	Cerebral infarction due to embolism of unspecified middle cerebral artery	Cerebral infarction due to embolism of middle cerebral artery	45772786	Maps to
I63.42	ICD10CM	195190007	Cerebral infarction due to embolism of anterior cerebral artery	Cerebral infarction due to embolism of cerebral arteries	4108356	Maps to
I63.421	ICD10CM	195190007	Cerebral infarction due to embolism of right anterior cerebral artery	Cerebral infarction due to embolism of cerebral arteries	4108356	Maps to
I63.422	ICD10CM	195190007	Cerebral infarction due to embolism of left anterior cerebral artery	Cerebral infarction due to embolism of cerebral arteries	4108356	Maps to
I63.423	ICD10CM	195190007	Cerebral infarction due to embolism of bilateral anterior cerebral arteries	Cerebral infarction due to embolism of cerebral arteries	4108356	Maps to
I63.429	ICD10CM	195190007	Cerebral infarction due to embolism of unspecified anterior cerebral artery	Cerebral infarction due to embolism of cerebral arteries	4108356	Maps to
I63.43	ICD10CM	195190007	Cerebral infarction due to embolism of posterior cerebral artery	Cerebral infarction due to embolism of cerebral arteries	4108356	Maps to
I63.431	ICD10CM	195190007	Cerebral infarction due to embolism of right posterior cerebral artery	Cerebral infarction due to embolism of cerebral arteries	4108356	Maps to
I63.432	ICD10CM	195190007	Cerebral infarction due to embolism of left posterior cerebral artery	Cerebral infarction due to embolism of cerebral arteries	4108356	Maps to
I63.433	ICD10CM	195190007	Cerebral infarction due to embolism of bilateral posterior cerebral arteries	Cerebral infarction due to embolism of cerebral arteries	4108356	Maps to
I63.439	ICD10CM	195190007	Cerebral infarction due to embolism of unspecified posterior cerebral artery	Cerebral infarction due to embolism of cerebral arteries	4108356	Maps to
I63.44	ICD10CM	195190007	Cerebral infarction due to embolism of cerebellar artery	Cerebral infarction due to embolism of cerebral arteries	4108356	Maps to
I63.441	ICD10CM	195190007	Cerebral infarction due to embolism of right cerebellar artery	Cerebral infarction due to embolism of cerebral arteries	4108356	Maps to
I63.442	ICD10CM	195190007	Cerebral infarction due to embolism of left cerebellar artery	Cerebral infarction due to embolism of cerebral arteries	4108356	Maps to
I63.443	ICD10CM	195190007	Cerebral infarction due to embolism of bilateral cerebellar arteries	Cerebral infarction due to embolism of cerebral arteries	4108356	Maps to
I63.449	ICD10CM	195190007	Cerebral infarction due to embolism of unspecified cerebellar artery	Cerebral infarction due to embolism of cerebral arteries	4108356	Maps to
I63.49	ICD10CM	195190007	Cerebral infarction due to embolism of other cerebral artery	Cerebral infarction due to embolism of cerebral arteries	4108356	Maps to
I63.5	ICD10CM	432504007	Cerebral infarction due to unspecified occlusion or stenosis of cerebral arteries	Cerebral infarction	443454	Maps to
I63.5	ICD10	432504007	Cerebral infarction due to unspecified occlusion or stenosis of cerebral arteries	Cerebral infarction	443454	Maps to
I63.50	ICD10CM	432504007	Cerebral infarction due to unspecified occlusion or stenosis of unspecified cerebral artery	Cerebral infarction	443454	Maps to
I63.51	ICD10CM	432504007	Cerebral infarction due to unspecified occlusion or stenosis of middle cerebral artery	Cerebral infarction	443454	Maps to
I63.511	ICD10CM	432504007	Cerebral infarction due to unspecified occlusion or stenosis of right middle cerebral artery	Cerebral infarction	443454	Maps to
I63.512	ICD10CM	432504007	Cerebral infarction due to unspecified occlusion or stenosis of left middle cerebral artery	Cerebral infarction	443454	Maps to
I63.513	ICD10CM	432504007	Cerebral infarction due to unspecified occlusion or stenosis of bilateral middle cerebral arteries	Cerebral infarction	443454	Maps to
I63.519	ICD10CM	432504007	Cerebral infarction due to unspecified occlusion or stenosis of unspecified middle cerebral artery	Cerebral infarction	443454	Maps to
I63.52	ICD10CM	432504007	Cerebral infarction due to unspecified occlusion or stenosis of anterior cerebral artery	Cerebral infarction	443454	Maps to
I63.521	ICD10CM	432504007	Cerebral infarction due to unspecified occlusion or stenosis of right anterior cerebral artery	Cerebral infarction	443454	Maps to
I63.522	ICD10CM	432504007	Cerebral infarction due to unspecified occlusion or stenosis of left anterior cerebral artery	Cerebral infarction	443454	Maps to
I63.523	ICD10CM	432504007	Cerebral infarction due to unspecified occlusion or stenosis of bilateral anterior cerebral arteries	Cerebral infarction	443454	Maps to
I63.529	ICD10CM	432504007	Cerebral infarction due to unspecified occlusion or stenosis of unspecified anterior cerebral artery	Cerebral infarction	443454	Maps to
I63.53	ICD10CM	432504007	Cerebral infarction due to unspecified occlusion or stenosis of posterior cerebral artery	Cerebral infarction	443454	Maps to
I63.531	ICD10CM	432504007	Cerebral infarction due to unspecified occlusion or stenosis of right posterior cerebral artery	Cerebral infarction	443454	Maps to
I63.532	ICD10CM	432504007	Cerebral infarction due to unspecified occlusion or stenosis of left posterior cerebral artery	Cerebral infarction	443454	Maps to
I63.533	ICD10CM	432504007	Cerebral infarction due to unspecified occlusion or stenosis of bilateral posterior cerebral arteries	Cerebral infarction	443454	Maps to
I63.539	ICD10CM	432504007	Cerebral infarction due to unspecified occlusion or stenosis of unspecified posterior cerebral artery	Cerebral infarction	443454	Maps to
I63.54	ICD10CM	432504007	Cerebral infarction due to unspecified occlusion or stenosis of cerebellar artery	Cerebral infarction	443454	Maps to
I63.541	ICD10CM	432504007	Cerebral infarction due to unspecified occlusion or stenosis of right cerebellar artery	Cerebral infarction	443454	Maps to
I63.542	ICD10CM	432504007	Cerebral infarction due to unspecified occlusion or stenosis of left cerebellar artery	Cerebral infarction	443454	Maps to
I63.543	ICD10CM	432504007	Cerebral infarction due to unspecified occlusion or stenosis of bilateral cerebellar arteries	Cerebral infarction	443454	Maps to
I63.549	ICD10CM	432504007	Cerebral infarction due to unspecified occlusion or stenosis of unspecified cerebellar artery	Cerebral infarction	443454	Maps to
I63.59	ICD10CM	432504007	Cerebral infarction due to unspecified occlusion or stenosis of other cerebral artery	Cerebral infarction	443454	Maps to
I63.6	ICD10CM	195230003	Cerebral infarction due to cerebral venous thrombosis, nonpyogenic	Cerebral infarction due to cerebral venous thrombosis, non-pyogenic	4111714	Maps to
I63.6	ICD10	195230003	Cerebral infarction due to cerebral venous thrombosis, nonpyogenic	Cerebral infarction due to cerebral venous thrombosis, non-pyogenic	4111714	Maps to
I63.8	ICD10CM	432504007	Other cerebral infarction	Cerebral infarction	443454	Maps to
I63.8	ICD10	432504007	Other cerebral infarction	Cerebral infarction	443454	Maps to
I63.81	ICD10CM	359557001	Other cerebral infarction due to occlusion or stenosis of small artery	Disorder of artery	321887	Maps to
I63.81	ICD10CM	432504007	Other cerebral infarction due to occlusion or stenosis of small artery	Cerebral infarction	443454	Maps to
I63.89	ICD10CM	432504007	Other cerebral infarction	Cerebral infarction	443454	Maps to
I63.9	ICD10CM	432504007	Cerebral infarction, unspecified	Cerebral infarction	443454	Maps to
I63.9	ICD10	432504007	Cerebral infarction, unspecified	Cerebral infarction	443454	Maps to
I64	ICD10	230690007	Stroke, not specified as haemorrhage or infarction	Cerebrovascular accident	381316	Maps to
I65	ICD10CM	118254002	Occlusion and stenosis of precerebral arteries, not resulting in cerebral infarction	Finding of head and neck region	255919	Maps to
I65	ICD10CM	473449006	Occlusion and stenosis of precerebral arteries, not resulting in cerebral infarction	Disease of non-coronary systemic artery	43022059	Maps to
I65	ICD10	118254002	Occlusion and stenosis of precerebral arteries, not resulting in cerebral infarction	Finding of head and neck region	255919	Maps to
I65	ICD10	473449006	Occlusion and stenosis of precerebral arteries, not resulting in cerebral infarction	Disease of non-coronary systemic artery	43022059	Maps to
I65.0	ICD10CM	118254002	Occlusion and stenosis of vertebral artery	Finding of head and neck region	255919	Maps to
I65.0	ICD10CM	473449006	Occlusion and stenosis of vertebral artery	Disease of non-coronary systemic artery	43022059	Maps to
I65.0	ICD10	62914000	Occlusion and stenosis of vertebral artery	Cerebrovascular disease	381591	Maps to
I65.0	ICD10	128129006	Occlusion and stenosis of vertebral artery	Disorder of artery of neck	4028073	Maps to
I65.01	ICD10CM	118254002	Occlusion and stenosis of right vertebral artery	Finding of head and neck region	255919	Maps to
I65.01	ICD10CM	473449006	Occlusion and stenosis of right vertebral artery	Disease of non-coronary systemic artery	43022059	Maps to
I65.02	ICD10CM	118254002	Occlusion and stenosis of left vertebral artery	Finding of head and neck region	255919	Maps to
I65.02	ICD10CM	473449006	Occlusion and stenosis of left vertebral artery	Disease of non-coronary systemic artery	43022059	Maps to
I65.03	ICD10CM	118254002	Occlusion and stenosis of bilateral vertebral arteries	Finding of head and neck region	255919	Maps to
I65.03	ICD10CM	473449006	Occlusion and stenosis of bilateral vertebral arteries	Disease of non-coronary systemic artery	43022059	Maps to
I65.09	ICD10CM	118254002	Occlusion and stenosis of unspecified vertebral artery	Finding of head and neck region	255919	Maps to
I65.09	ICD10CM	473449006	Occlusion and stenosis of unspecified vertebral artery	Disease of non-coronary systemic artery	43022059	Maps to
I65.1	ICD10CM	371158002	Occlusion and stenosis of basilar artery	Disorder of basilar artery	4159164	Maps to
I65.1	ICD10	62914000	Occlusion and stenosis of basilar artery	Cerebrovascular disease	381591	Maps to
I65.1	ICD10	371158002	Occlusion and stenosis of basilar artery	Disorder of basilar artery	4159164	Maps to
I65.2	ICD10CM	371160000	Occlusion and stenosis of carotid artery	Disorder of carotid artery	4153380	Maps to
I65.2	ICD10	62914000	Occlusion and stenosis of carotid artery	Cerebrovascular disease	381591	Maps to
I65.2	ICD10	371160000	Occlusion and stenosis of carotid artery	Disorder of carotid artery	4153380	Maps to
I65.21	ICD10CM	371160000	Occlusion and stenosis of right carotid artery	Disorder of carotid artery	4153380	Maps to
I65.22	ICD10CM	371160000	Occlusion and stenosis of left carotid artery	Disorder of carotid artery	4153380	Maps to
I65.23	ICD10CM	69798007	Occlusion and stenosis of bilateral carotid arteries	Carotid artery obstruction	4288310	Maps to
I65.29	ICD10CM	69798007	Occlusion and stenosis of unspecified carotid artery	Carotid artery obstruction	4288310	Maps to
I65.3	ICD10	62914000	Occlusion and stenosis of multiple and bilateral precerebral arteries	Cerebrovascular disease	381591	Maps to
I65.8	ICD10CM	118254002	Occlusion and stenosis of other precerebral arteries	Finding of head and neck region	255919	Maps to
I65.8	ICD10CM	473449006	Occlusion and stenosis of other precerebral arteries	Disease of non-coronary systemic artery	43022059	Maps to
I65.8	ICD10	62914000	Occlusion and stenosis of other precerebral artery	Cerebrovascular disease	381591	Maps to
I65.9	ICD10CM	266253001	Occlusion and stenosis of unspecified precerebral artery	Precerebral arterial occlusion	443239	Maps to
I65.9	ICD10	62914000	Occlusion and stenosis of unspecified precerebral artery	Cerebrovascular disease	381591	Maps to
I66	ICD10CM	62914000	Occlusion and stenosis of cerebral arteries, not resulting in cerebral infarction	Cerebrovascular disease	381591	Maps to
I66	ICD10CM	250845006	Occlusion and stenosis of cerebral arteries, not resulting in cerebral infarction	Intracerebral vascular finding	4353709	Maps to
I66	ICD10CM	473449006	Occlusion and stenosis of cerebral arteries, not resulting in cerebral infarction	Disease of non-coronary systemic artery	43022059	Maps to
I66	ICD10	62914000	Occlusion and stenosis of cerebral arteries, not resulting in cerebral infarction	Cerebrovascular disease	381591	Maps to
I66.0	ICD10CM	195232006	Occlusion and stenosis of middle cerebral artery	Occlusion and stenosis of middle cerebral artery	4112023	Maps to
I66.0	ICD10	62914000	Occlusion and stenosis of middle cerebral artery	Cerebrovascular disease	381591	Maps to
I66.01	ICD10CM	195232006	Occlusion and stenosis of right middle cerebral artery	Occlusion and stenosis of middle cerebral artery	4112023	Maps to
I66.02	ICD10CM	195232006	Occlusion and stenosis of left middle cerebral artery	Occlusion and stenosis of middle cerebral artery	4112023	Maps to
I66.03	ICD10CM	195232006	Occlusion and stenosis of bilateral middle cerebral arteries	Occlusion and stenosis of middle cerebral artery	4112023	Maps to
I66.09	ICD10CM	195232006	Occlusion and stenosis of unspecified middle cerebral artery	Occlusion and stenosis of middle cerebral artery	4112023	Maps to
I66.1	ICD10CM	195233001	Occlusion and stenosis of anterior cerebral artery	Occlusion and stenosis of anterior cerebral artery	4111716	Maps to
I66.1	ICD10	62914000	Occlusion and stenosis of anterior cerebral artery	Cerebrovascular disease	381591	Maps to
I66.11	ICD10CM	195233001	Occlusion and stenosis of right anterior cerebral artery	Occlusion and stenosis of anterior cerebral artery	4111716	Maps to
I66.12	ICD10CM	195233001	Occlusion and stenosis of left anterior cerebral artery	Occlusion and stenosis of anterior cerebral artery	4111716	Maps to
I66.13	ICD10CM	195233001	Occlusion and stenosis of bilateral anterior cerebral arteries	Occlusion and stenosis of anterior cerebral artery	4111716	Maps to
I66.19	ICD10CM	195233001	Occlusion and stenosis of unspecified anterior cerebral artery	Occlusion and stenosis of anterior cerebral artery	4111716	Maps to
I66.2	ICD10CM	195234007	Occlusion and stenosis of posterior cerebral artery	Occlusion and stenosis of posterior cerebral artery	4111717	Maps to
I66.2	ICD10	62914000	Occlusion and stenosis of posterior cerebral artery	Cerebrovascular disease	381591	Maps to
I66.21	ICD10CM	195234007	Occlusion and stenosis of right posterior cerebral artery	Occlusion and stenosis of posterior cerebral artery	4111717	Maps to
I66.22	ICD10CM	195234007	Occlusion and stenosis of left posterior cerebral artery	Occlusion and stenosis of posterior cerebral artery	4111717	Maps to
I66.23	ICD10CM	195234007	Occlusion and stenosis of bilateral posterior cerebral arteries	Occlusion and stenosis of posterior cerebral artery	4111717	Maps to
I66.29	ICD10CM	195234007	Occlusion and stenosis of unspecified posterior cerebral artery	Occlusion and stenosis of posterior cerebral artery	4111717	Maps to
I66.3	ICD10CM	195235008	Occlusion and stenosis of cerebellar arteries	Occlusion and stenosis of cerebellar arteries	4112024	Maps to
I66.3	ICD10	62914000	Occlusion and stenosis of cerebellar arteries	Cerebrovascular disease	381591	Maps to
I66.4	ICD10	62914000	Occlusion and stenosis of multiple and bilateral cerebral arteries	Cerebrovascular disease	381591	Maps to
I66.8	ICD10CM	20059004	Occlusion and stenosis of other cerebral arteries	Cerebral artery occlusion	372924	Maps to
I66.8	ICD10	62914000	Occlusion and stenosis of other cerebral artery	Cerebrovascular disease	381591	Maps to
I66.9	ICD10CM	20059004	Occlusion and stenosis of unspecified cerebral artery	Cerebral artery occlusion	372924	Maps to
I66.9	ICD10	62914000	Occlusion and stenosis of unspecified cerebral artery	Cerebrovascular disease	381591	Maps to
I67	ICD10CM	62914000	Other cerebrovascular diseases	Cerebrovascular disease	381591	Maps to
I67	ICD10	62914000	Other cerebrovascular diseases	Cerebrovascular disease	381591	Maps to
I67.0	ICD10CM	713081000	Dissection of cerebral arteries, nonruptured	Dissection of cerebral artery	37016924	Maps to
I67.0	ICD10	713081000	Dissection of cerebral arteries, nonruptured	Dissection of cerebral artery	37016924	Maps to
I67.1	ICD10CM	432119003	Cerebral aneurysm, nonruptured	Aneurysm	4332246	Maps to
I67.1	ICD10CM	250845006	Cerebral aneurysm, nonruptured	Intracerebral vascular finding	4353709	Maps to
I67.1	ICD10	432119003	Cerebral aneurysm, nonruptured	Aneurysm	4332246	Maps to
I67.1	ICD10	250845006	Cerebral aneurysm, nonruptured	Intracerebral vascular finding	4353709	Maps to
I67.2	ICD10CM	55382008	Cerebral atherosclerosis	Cerebral atherosclerosis	316437	Maps to
I67.2	ICD10	55382008	Cerebral atherosclerosis	Cerebral atherosclerosis	316437	Maps to
I67.3	ICD10CM	22811006	Progressive vascular leukoencephalopathy	Leukoencephalopathy	4027461	Maps to
I67.3	ICD10	22811006	Progressive vascular leukoencephalopathy	Leukoencephalopathy	4027461	Maps to
I67.4	ICD10CM	50490005	Hypertensive encephalopathy	Hypertensive encephalopathy	312938	Maps to
I67.4	ICD10	50490005	Hypertensive encephalopathy	Hypertensive encephalopathy	312938	Maps to
I67.5	ICD10CM	69116000	Moyamoya disease	Moyamoya disease	378774	Maps to
I67.5	ICD10	69116000	Moyamoya disease	Moyamoya disease	378774	Maps to
I67.6	ICD10CM	42970005	Nonpyogenic thrombosis of intracranial venous system	Nonpyogenic thrombosis of intracranial venous sinus	314667	Maps to
I67.6	ICD10	297157005	Nonpyogenic thrombosis of intracranial venous system	Intracranial venous thrombosis	4179912	Maps to
I67.7	ICD10CM	28366008	Cerebral arteritis, not elsewhere classified	Cerebral arteritis	380747	Maps to
I67.7	ICD10	28366008	Cerebral arteritis, not elsewhere classified	Cerebral arteritis	380747	Maps to
I67.8	ICD10CM	62914000	Other specified cerebrovascular diseases	Cerebrovascular disease	381591	Maps to
I67.8	ICD10	62914000	Other specified cerebrovascular diseases	Cerebrovascular disease	381591	Maps to
I67.81	ICD10CM	29322000	Acute cerebrovascular insufficiency	Acute cerebrovascular insufficiency	4164092	Maps to
I67.82	ICD10CM	287731003	Cerebral ischemia	Cerebral ischemia	374384	Maps to
I67.83	ICD10CM	450886002	Posterior reversible encephalopathy syndrome	Posterior reversible encephalopathy syndrome	42872891	Maps to
I67.84	ICD10CM	703218000	Cerebral vasospasm and vasoconstriction	Cerebral vasoconstriction syndrome	45766121	Maps to
I67.841	ICD10CM	700467001	Reversible cerebrovascular vasoconstriction syndrome	Reversible cerebral vasoconstriction syndrome	45773220	Maps to
I67.848	ICD10CM	703218000	Other cerebrovascular vasospasm and vasoconstriction	Cerebral vasoconstriction syndrome	45766121	Maps to
I67.85	ICD10CM	62914000	Hereditary cerebrovascular diseases	Cerebrovascular disease	381591	Maps to
I67.85	ICD10CM	363137000	Hereditary cerebrovascular diseases	Hereditary disorder by system	4180158	Maps to
I67.850	ICD10CM	390936003	Cerebral autosomal dominant arteriopathy with subcortical infarcts and leukoencephalopathy	Cerebral autosomal dominant arteriopathy with subcortical infarcts and leukoencephalopathy	4190891	Maps to
I67.858	ICD10CM	62914000	Other hereditary cerebrovascular disease	Cerebrovascular disease	381591	Maps to
I67.858	ICD10CM	32895009	Other hereditary cerebrovascular disease	Hereditary disease	443916	Maps to
I67.89	ICD10CM	62914000	Other cerebrovascular disease	Cerebrovascular disease	381591	Maps to
I67.9	ICD10CM	62914000	Cerebrovascular disease, unspecified	Cerebrovascular disease	381591	Maps to
I67.9	ICD10	62914000	Cerebrovascular disease, unspecified	Cerebrovascular disease	381591	Maps to
I68	ICD10CM	62914000	Cerebrovascular disorders in diseases classified elsewhere	Cerebrovascular disease	381591	Maps to
I68	ICD10	62914000	Cerebrovascular disorders in diseases classified elsewhere	Cerebrovascular disease	381591	Maps to
I68.0	ICD10CM	230724001	Cerebral amyloid angiopathy	Cerebral amyloid angiopathy	4045749	Maps to
I68.0	ICD10	230724001	Cerebral amyloid angiopathy	Cerebral amyloid angiopathy	4045749	Maps to
I68.1	ICD10	703311009	Cerebral arteritis in infectious and parasitic diseases classified elsewhere	Cerebral arteritis due to infectious disease	45766199	Maps to
I68.2	ICD10CM	28366008	Cerebral arteritis in other diseases classified elsewhere	Cerebral arteritis	380747	Maps to
I68.2	ICD10	28366008	Cerebral arteritis in other diseases classified elsewhere	Cerebral arteritis	380747	Maps to
I68.8	ICD10CM	62914000	Other cerebrovascular disorders in diseases classified elsewhere	Cerebrovascular disease	381591	Maps to
I68.8	ICD10	62914000	Other cerebrovascular disorders in diseases classified elsewhere	Cerebrovascular disease	381591	Maps to
I69	ICD10CM	195239002	Sequelae of cerebrovascular disease	Late effects of cerebrovascular disease	434056	Maps to
I69	ICD10	195239002	Sequelae of cerebrovascular disease	Late effects of cerebrovascular disease	434056	Maps to
I69.0	ICD10CM	195240000	Sequelae of nontraumatic subarachnoid hemorrhage	Sequelae of subarachnoid hemorrhage	4111720	Maps to
I69.0	ICD10	195240000	Sequelae of subarachnoid haemorrhage	Sequelae of subarachnoid hemorrhage	4111720	Maps to
I69.00	ICD10CM	195240000	Unspecified sequelae of nontraumatic subarachnoid hemorrhage	Sequelae of subarachnoid hemorrhage	4111720	Maps to
I69.01	ICD10CM	442212003	Cognitive deficits following nontraumatic subarachnoid hemorrhage	Residual cognitive deficit as late effect of cerebrovascular accident	40482301	Maps to
I69.010	ICD10CM	442212003	Attention and concentration deficit following nontraumatic subarachnoid hemorrhage	Residual cognitive deficit as late effect of cerebrovascular accident	40482301	Maps to
I69.011	ICD10CM	442212003	Memory deficit following nontraumatic subarachnoid hemorrhage	Residual cognitive deficit as late effect of cerebrovascular accident	40482301	Maps to
I69.012	ICD10CM	442212003	Visuospatial deficit and spatial neglect following nontraumatic subarachnoid hemorrhage	Residual cognitive deficit as late effect of cerebrovascular accident	40482301	Maps to
I69.013	ICD10CM	442212003	Psychomotor deficit following nontraumatic subarachnoid hemorrhage	Residual cognitive deficit as late effect of cerebrovascular accident	40482301	Maps to
I69.014	ICD10CM	442212003	Frontal lobe and executive function deficit following nontraumatic subarachnoid hemorrhage	Residual cognitive deficit as late effect of cerebrovascular accident	40482301	Maps to
I69.015	ICD10CM	442212003	Cognitive social or emotional deficit following nontraumatic subarachnoid hemorrhage	Residual cognitive deficit as late effect of cerebrovascular accident	40482301	Maps to
I69.018	ICD10CM	442212003	Other symptoms and signs involving cognitive functions following nontraumatic subarachnoid hemorrhage	Residual cognitive deficit as late effect of cerebrovascular accident	40482301	Maps to
I69.019	ICD10CM	442212003	Unspecified symptoms and signs involving cognitive functions following nontraumatic subarachnoid hemorrhage	Residual cognitive deficit as late effect of cerebrovascular accident	40482301	Maps to
I69.02	ICD10CM	441960006	Speech and language deficits following nontraumatic subarachnoid hemorrhage	Speech and language deficit as late effect of cerebrovascular accident	40481354	Maps to
I69.020	ICD10CM	441630004	Aphasia following nontraumatic subarachnoid hemorrhage	Aphasia as late effect of cerebrovascular disease	40480002	Maps to
I69.021	ICD10CM	441529001	Dysphasia following nontraumatic subarachnoid hemorrhage	Dysphasia as late effect of cerebrovascular disease	40479575	Maps to
I69.022	ICD10CM	133981000119106	Dysarthria following nontraumatic subarachnoid hemorrhage	Dysarthria as late effects of cerebrovascular disease	43530687	Maps to
I69.023	ICD10CM	133991000119109	Fluency disorder following nontraumatic subarachnoid hemorrhage	Fluency disorder as sequela of cerebrovascular disease	43530688	Maps to
I69.028	ICD10CM	441960006	Other speech and language deficits following nontraumatic subarachnoid hemorrhage	Speech and language deficit as late effect of cerebrovascular accident	40481354	Maps to
I69.03	ICD10CM	442097001	Monoplegia of upper limb following nontraumatic subarachnoid hemorrhage	Monoplegia of upper limb as late effect of cerebrovascular disease	40481842	Maps to
I69.031	ICD10CM	427065003	Monoplegia of upper limb following nontraumatic subarachnoid hemorrhage affecting right dominant side	Monoplegia of dominant upper limb as a late effect of cerebrovascular accident	443525	Maps to
I69.032	ICD10CM	427065003	Monoplegia of upper limb following nontraumatic subarachnoid hemorrhage affecting left dominant side	Monoplegia of dominant upper limb as a late effect of cerebrovascular accident	443525	Maps to
I69.033	ICD10CM	442181008	Monoplegia of upper limb following nontraumatic subarachnoid hemorrhage affecting right non-dominant side	Monoplegia of nondominant upper limb as a late effect of cerebrovascular accident	40482266	Maps to
I69.034	ICD10CM	442181008	Monoplegia of upper limb following nontraumatic subarachnoid hemorrhage affecting left non-dominant side	Monoplegia of nondominant upper limb as a late effect of cerebrovascular accident	40482266	Maps to
I69.039	ICD10CM	442097001	Monoplegia of upper limb following nontraumatic subarachnoid hemorrhage affecting unspecified side	Monoplegia of upper limb as late effect of cerebrovascular disease	40481842	Maps to
I69.04	ICD10CM	441887006	Monoplegia of lower limb following nontraumatic subarachnoid hemorrhage	Monoplegia of lower limb as late effect of cerebrovascular disease	40480938	Maps to
I69.041	ICD10CM	425642008	Monoplegia of lower limb following nontraumatic subarachnoid hemorrhage affecting right dominant side	Monoplegia of dominant lower limb as a late effect of cerebrovascular accident	197303	Maps to
I69.042	ICD10CM	425642008	Monoplegia of lower limb following nontraumatic subarachnoid hemorrhage affecting left dominant side	Monoplegia of dominant lower limb as a late effect of cerebrovascular accident	197303	Maps to
I69.043	ICD10CM	441894009	Monoplegia of lower limb following nontraumatic subarachnoid hemorrhage affecting right non-dominant side	Monoplegia of nondominant lower limb as a late effect of cerebrovascular accident	40480946	Maps to
I69.044	ICD10CM	441894009	Monoplegia of lower limb following nontraumatic subarachnoid hemorrhage affecting left non-dominant side	Monoplegia of nondominant lower limb as a late effect of cerebrovascular accident	40480946	Maps to
I69.049	ICD10CM	441887006	Monoplegia of lower limb following nontraumatic subarachnoid hemorrhage affecting unspecified side	Monoplegia of lower limb as late effect of cerebrovascular disease	40480938	Maps to
I69.05	ICD10CM	48601000119107	Hemiplegia and hemiparesis following nontraumatic subarachnoid hemorrhage	Hemiplegia and/or hemiparesis following stroke	44782781	Maps to
I69.051	ICD10CM	361000119103	Hemiplegia and hemiparesis following nontraumatic subarachnoid hemorrhage affecting right dominant side	Paralytic syndrome on one side of the body as late effect of cerebrovascular accident	43530742	Maps to
I69.052	ICD10CM	361000119103	Hemiplegia and hemiparesis following nontraumatic subarachnoid hemorrhage affecting left dominant side	Paralytic syndrome on one side of the body as late effect of cerebrovascular accident	43530742	Maps to
I69.053	ICD10CM	361000119103	Hemiplegia and hemiparesis following nontraumatic subarachnoid hemorrhage affecting right non-dominant side	Paralytic syndrome on one side of the body as late effect of cerebrovascular accident	43530742	Maps to
I69.054	ICD10CM	361000119103	Hemiplegia and hemiparesis following nontraumatic subarachnoid hemorrhage affecting left non-dominant side	Paralytic syndrome on one side of the body as late effect of cerebrovascular accident	43530742	Maps to
I69.059	ICD10CM	48601000119107	Hemiplegia and hemiparesis following nontraumatic subarachnoid hemorrhage affecting unspecified side	Hemiplegia and/or hemiparesis following stroke	44782781	Maps to
I69.06	ICD10CM	29426003	Other paralytic syndrome following nontraumatic subarachnoid hemorrhage	Paralytic syndrome	374377	Maps to
I69.06	ICD10CM	195239002	Other paralytic syndrome following nontraumatic subarachnoid hemorrhage	Late effects of cerebrovascular disease	434056	Maps to
I69.061	ICD10CM	430959006	Other paralytic syndrome following nontraumatic subarachnoid hemorrhage affecting right dominant side	Paralytic syndrome of dominant side as late effect of stroke	443609	Maps to
I69.062	ICD10CM	430959006	Other paralytic syndrome following nontraumatic subarachnoid hemorrhage affecting left dominant side	Paralytic syndrome of dominant side as late effect of stroke	443609	Maps to
I69.063	ICD10CM	430947007	Other paralytic syndrome following nontraumatic subarachnoid hemorrhage affecting right non-dominant side	Paralytic syndrome of nondominant side as late effect of stroke	443599	Maps to
I69.064	ICD10CM	430947007	Other paralytic syndrome following nontraumatic subarachnoid hemorrhage affecting left non-dominant side	Paralytic syndrome of nondominant side as late effect of stroke	443599	Maps to
I69.065	ICD10CM	425882004	Other paralytic syndrome following nontraumatic subarachnoid hemorrhage, bilateral	Paralytic syndrome as late effect of stroke	372654	Maps to
I69.069	ICD10CM	425882004	Other paralytic syndrome following nontraumatic subarachnoid hemorrhage affecting unspecified side	Paralytic syndrome as late effect of stroke	372654	Maps to
I69.09	ICD10CM	195240000	Other sequelae of nontraumatic subarachnoid hemorrhage	Sequelae of subarachnoid hemorrhage	4111720	Maps to
I69.090	ICD10CM	428668000	Apraxia following nontraumatic subarachnoid hemorrhage	Apraxia due to cerebrovascular accident	443551	Maps to
I69.091	ICD10CM	426033005	Dysphagia following nontraumatic subarachnoid hemorrhage	Dysphagia as a late effect of cerebrovascular accident	443465	Maps to
I69.092	ICD10CM	40161000119102	Facial weakness following nontraumatic subarachnoid hemorrhage	Weakness of face muscles as sequela of stroke	43530744	Maps to
I69.093	ICD10CM	29941000119105	Ataxia following nontraumatic subarachnoid hemorrhage	Ataxia as sequela of cerebrovascular disease	43531622	Maps to
I69.098	ICD10CM	195240000	Other sequelae following nontraumatic subarachnoid hemorrhage	Sequelae of subarachnoid hemorrhage	4111720	Maps to
I69.1	ICD10CM	195241001	Sequelae of nontraumatic intracerebral hemorrhage	Sequelae of intracerebral hemorrhage	4111721	Maps to
I69.1	ICD10	195241001	Sequelae of intracerebral haemorrhage	Sequelae of intracerebral hemorrhage	4111721	Maps to
I69.10	ICD10CM	195241001	Unspecified sequelae of nontraumatic intracerebral hemorrhage	Sequelae of intracerebral hemorrhage	4111721	Maps to
I69.11	ICD10CM	442212003	Cognitive deficits following nontraumatic intracerebral hemorrhage	Residual cognitive deficit as late effect of cerebrovascular accident	40482301	Maps to
I69.110	ICD10CM	442212003	Attention and concentration deficit following nontraumatic intracerebral hemorrhage	Residual cognitive deficit as late effect of cerebrovascular accident	40482301	Maps to
I69.111	ICD10CM	442212003	Memory deficit following nontraumatic intracerebral hemorrhage	Residual cognitive deficit as late effect of cerebrovascular accident	40482301	Maps to
I69.112	ICD10CM	442212003	Visuospatial deficit and spatial neglect following nontraumatic intracerebral hemorrhage	Residual cognitive deficit as late effect of cerebrovascular accident	40482301	Maps to
I69.113	ICD10CM	442212003	Psychomotor deficit following nontraumatic intracerebral hemorrhage	Residual cognitive deficit as late effect of cerebrovascular accident	40482301	Maps to
I69.114	ICD10CM	442212003	Frontal lobe and executive function deficit following nontraumatic intracerebral hemorrhage	Residual cognitive deficit as late effect of cerebrovascular accident	40482301	Maps to
I69.115	ICD10CM	442212003	Cognitive social or emotional deficit following nontraumatic intracerebral hemorrhage	Residual cognitive deficit as late effect of cerebrovascular accident	40482301	Maps to
I69.118	ICD10CM	442212003	Other symptoms and signs involving cognitive functions following nontraumatic intracerebral hemorrhage	Residual cognitive deficit as late effect of cerebrovascular accident	40482301	Maps to
I69.119	ICD10CM	442212003	Unspecified symptoms and signs involving cognitive functions following nontraumatic intracerebral hemorrhage	Residual cognitive deficit as late effect of cerebrovascular accident	40482301	Maps to
I69.12	ICD10CM	441960006	Speech and language deficits following nontraumatic intracerebral hemorrhage	Speech and language deficit as late effect of cerebrovascular accident	40481354	Maps to
I69.120	ICD10CM	441630004	Aphasia following nontraumatic intracerebral hemorrhage	Aphasia as late effect of cerebrovascular disease	40480002	Maps to
I69.121	ICD10CM	441529001	Dysphasia following nontraumatic intracerebral hemorrhage	Dysphasia as late effect of cerebrovascular disease	40479575	Maps to
I69.122	ICD10CM	133981000119106	Dysarthria following nontraumatic intracerebral hemorrhage	Dysarthria as late effects of cerebrovascular disease	43530687	Maps to
I69.123	ICD10CM	133991000119109	Fluency disorder following nontraumatic intracerebral hemorrhage	Fluency disorder as sequela of cerebrovascular disease	43530688	Maps to
I69.128	ICD10CM	441960006	Other speech and language deficits following nontraumatic intracerebral hemorrhage	Speech and language deficit as late effect of cerebrovascular accident	40481354	Maps to
I69.13	ICD10CM	442097001	Monoplegia of upper limb following nontraumatic intracerebral hemorrhage	Monoplegia of upper limb as late effect of cerebrovascular disease	40481842	Maps to
I69.131	ICD10CM	427065003	Monoplegia of upper limb following nontraumatic intracerebral hemorrhage affecting right dominant side	Monoplegia of dominant upper limb as a late effect of cerebrovascular accident	443525	Maps to
I69.132	ICD10CM	427065003	Monoplegia of upper limb following nontraumatic intracerebral hemorrhage affecting left dominant side	Monoplegia of dominant upper limb as a late effect of cerebrovascular accident	443525	Maps to
I69.133	ICD10CM	442181008	Monoplegia of upper limb following nontraumatic intracerebral hemorrhage affecting right non-dominant side	Monoplegia of nondominant upper limb as a late effect of cerebrovascular accident	40482266	Maps to
I69.134	ICD10CM	442181008	Monoplegia of upper limb following nontraumatic intracerebral hemorrhage affecting left non-dominant side	Monoplegia of nondominant upper limb as a late effect of cerebrovascular accident	40482266	Maps to
I69.139	ICD10CM	442097001	Monoplegia of upper limb following nontraumatic intracerebral hemorrhage affecting unspecified side	Monoplegia of upper limb as late effect of cerebrovascular disease	40481842	Maps to
I69.14	ICD10CM	441887006	Monoplegia of lower limb following nontraumatic intracerebral hemorrhage	Monoplegia of lower limb as late effect of cerebrovascular disease	40480938	Maps to
I69.141	ICD10CM	425642008	Monoplegia of lower limb following nontraumatic intracerebral hemorrhage affecting right dominant side	Monoplegia of dominant lower limb as a late effect of cerebrovascular accident	197303	Maps to
I69.142	ICD10CM	425642008	Monoplegia of lower limb following nontraumatic intracerebral hemorrhage affecting left dominant side	Monoplegia of dominant lower limb as a late effect of cerebrovascular accident	197303	Maps to
I69.143	ICD10CM	441894009	Monoplegia of lower limb following nontraumatic intracerebral hemorrhage affecting right non-dominant side	Monoplegia of nondominant lower limb as a late effect of cerebrovascular accident	40480946	Maps to
I69.144	ICD10CM	441894009	Monoplegia of lower limb following nontraumatic intracerebral hemorrhage affecting left non-dominant side	Monoplegia of nondominant lower limb as a late effect of cerebrovascular accident	40480946	Maps to
I69.149	ICD10CM	441887006	Monoplegia of lower limb following nontraumatic intracerebral hemorrhage affecting unspecified side	Monoplegia of lower limb as late effect of cerebrovascular disease	40480938	Maps to
I69.15	ICD10CM	48601000119107	Hemiplegia and hemiparesis following nontraumatic intracerebral hemorrhage	Hemiplegia and/or hemiparesis following stroke	44782781	Maps to
I69.151	ICD10CM	361000119103	Hemiplegia and hemiparesis following nontraumatic intracerebral hemorrhage affecting right dominant side	Paralytic syndrome on one side of the body as late effect of cerebrovascular accident	43530742	Maps to
I69.152	ICD10CM	361000119103	Hemiplegia and hemiparesis following nontraumatic intracerebral hemorrhage affecting left dominant side	Paralytic syndrome on one side of the body as late effect of cerebrovascular accident	43530742	Maps to
I69.153	ICD10CM	361000119103	Hemiplegia and hemiparesis following nontraumatic intracerebral hemorrhage affecting right non-dominant side	Paralytic syndrome on one side of the body as late effect of cerebrovascular accident	43530742	Maps to
I69.154	ICD10CM	361000119103	Hemiplegia and hemiparesis following nontraumatic intracerebral hemorrhage affecting left non-dominant side	Paralytic syndrome on one side of the body as late effect of cerebrovascular accident	43530742	Maps to
I69.159	ICD10CM	48601000119107	Hemiplegia and hemiparesis following nontraumatic intracerebral hemorrhage affecting unspecified side	Hemiplegia and/or hemiparesis following stroke	44782781	Maps to
I69.16	ICD10CM	195241001	Other paralytic syndrome following nontraumatic intracerebral hemorrhage	Sequelae of intracerebral hemorrhage	4111721	Maps to
I69.161	ICD10CM	430959006	Other paralytic syndrome following nontraumatic intracerebral hemorrhage affecting right dominant side	Paralytic syndrome of dominant side as late effect of stroke	443609	Maps to
I69.162	ICD10CM	430959006	Other paralytic syndrome following nontraumatic intracerebral hemorrhage affecting left dominant side	Paralytic syndrome of dominant side as late effect of stroke	443609	Maps to
I69.163	ICD10CM	430947007	Other paralytic syndrome following nontraumatic intracerebral hemorrhage affecting right non-dominant side	Paralytic syndrome of nondominant side as late effect of stroke	443599	Maps to
I69.164	ICD10CM	430947007	Other paralytic syndrome following nontraumatic intracerebral hemorrhage affecting left non-dominant side	Paralytic syndrome of nondominant side as late effect of stroke	443599	Maps to
I69.165	ICD10CM	425882004	Other paralytic syndrome following nontraumatic intracerebral hemorrhage, bilateral	Paralytic syndrome as late effect of stroke	372654	Maps to
I69.169	ICD10CM	425882004	Other paralytic syndrome following nontraumatic intracerebral hemorrhage affecting unspecified side	Paralytic syndrome as late effect of stroke	372654	Maps to
I69.19	ICD10CM	195239002	Other sequelae of nontraumatic intracerebral hemorrhage	Late effects of cerebrovascular disease	434056	Maps to
I69.190	ICD10CM	428668000	Apraxia following nontraumatic intracerebral hemorrhage	Apraxia due to cerebrovascular accident	443551	Maps to
I69.191	ICD10CM	426033005	Dysphagia following nontraumatic intracerebral hemorrhage	Dysphagia as a late effect of cerebrovascular accident	443465	Maps to
I69.192	ICD10CM	40161000119102	Facial weakness following nontraumatic intracerebral hemorrhage	Weakness of face muscles as sequela of stroke	43530744	Maps to
I69.193	ICD10CM	29941000119105	Ataxia following nontraumatic intracerebral hemorrhage	Ataxia as sequela of cerebrovascular disease	43531622	Maps to
I69.198	ICD10CM	195239002	Other sequelae of nontraumatic intracerebral hemorrhage	Late effects of cerebrovascular disease	434056	Maps to
I69.2	ICD10CM	195239002	Sequelae of other nontraumatic intracranial hemorrhage	Late effects of cerebrovascular disease	434056	Maps to
I69.2	ICD10	195239002	Sequelae of other nontraumatic intracranial haemorrhage	Late effects of cerebrovascular disease	434056	Maps to
I69.20	ICD10CM	195239002	Unspecified sequelae of other nontraumatic intracranial hemorrhage	Late effects of cerebrovascular disease	434056	Maps to
I69.21	ICD10CM	442212003	Cognitive deficits following other nontraumatic intracranial hemorrhage	Residual cognitive deficit as late effect of cerebrovascular accident	40482301	Maps to
I69.210	ICD10CM	442212003	Attention and concentration deficit following other nontraumatic intracranial hemorrhage	Residual cognitive deficit as late effect of cerebrovascular accident	40482301	Maps to
I69.211	ICD10CM	442212003	Memory deficit following other nontraumatic intracranial hemorrhage	Residual cognitive deficit as late effect of cerebrovascular accident	40482301	Maps to
I69.212	ICD10CM	442212003	Visuospatial deficit and spatial neglect following other nontraumatic intracranial hemorrhage	Residual cognitive deficit as late effect of cerebrovascular accident	40482301	Maps to
I69.213	ICD10CM	442212003	Psychomotor deficit following other nontraumatic intracranial hemorrhage	Residual cognitive deficit as late effect of cerebrovascular accident	40482301	Maps to
I69.214	ICD10CM	442212003	Frontal lobe and executive function deficit following other nontraumatic intracranial hemorrhage	Residual cognitive deficit as late effect of cerebrovascular accident	40482301	Maps to
I69.215	ICD10CM	442212003	Cognitive social or emotional deficit following other nontraumatic intracranial hemorrhage	Residual cognitive deficit as late effect of cerebrovascular accident	40482301	Maps to
I69.218	ICD10CM	442212003	Other symptoms and signs involving cognitive functions following other nontraumatic intracranial hemorrhage	Residual cognitive deficit as late effect of cerebrovascular accident	40482301	Maps to
I69.219	ICD10CM	442212003	Unspecified symptoms and signs involving cognitive functions following other nontraumatic intracranial hemorrhage	Residual cognitive deficit as late effect of cerebrovascular accident	40482301	Maps to
I69.22	ICD10CM	441960006	Speech and language deficits following other nontraumatic intracranial hemorrhage	Speech and language deficit as late effect of cerebrovascular accident	40481354	Maps to
I69.220	ICD10CM	441630004	Aphasia following other nontraumatic intracranial hemorrhage	Aphasia as late effect of cerebrovascular disease	40480002	Maps to
I69.221	ICD10CM	441529001	Dysphasia following other nontraumatic intracranial hemorrhage	Dysphasia as late effect of cerebrovascular disease	40479575	Maps to
I69.222	ICD10CM	133981000119106	Dysarthria following other nontraumatic intracranial hemorrhage	Dysarthria as late effects of cerebrovascular disease	43530687	Maps to
I69.223	ICD10CM	133991000119109	Fluency disorder following other nontraumatic intracranial hemorrhage	Fluency disorder as sequela of cerebrovascular disease	43530688	Maps to
I69.228	ICD10CM	441960006	Other speech and language deficits following other nontraumatic intracranial hemorrhage	Speech and language deficit as late effect of cerebrovascular accident	40481354	Maps to
I69.23	ICD10CM	442097001	Monoplegia of upper limb following other nontraumatic intracranial hemorrhage	Monoplegia of upper limb as late effect of cerebrovascular disease	40481842	Maps to
I69.231	ICD10CM	427065003	Monoplegia of upper limb following other nontraumatic intracranial hemorrhage affecting right dominant side	Monoplegia of dominant upper limb as a late effect of cerebrovascular accident	443525	Maps to
I69.232	ICD10CM	427065003	Monoplegia of upper limb following other nontraumatic intracranial hemorrhage affecting left dominant side	Monoplegia of dominant upper limb as a late effect of cerebrovascular accident	443525	Maps to
I69.233	ICD10CM	442181008	Monoplegia of upper limb following other nontraumatic intracranial hemorrhage affecting right non-dominant side	Monoplegia of nondominant upper limb as a late effect of cerebrovascular accident	40482266	Maps to
I69.234	ICD10CM	442181008	Monoplegia of upper limb following other nontraumatic intracranial hemorrhage affecting left non-dominant side	Monoplegia of nondominant upper limb as a late effect of cerebrovascular accident	40482266	Maps to
I69.239	ICD10CM	442097001	Monoplegia of upper limb following other nontraumatic intracranial hemorrhage affecting unspecified side	Monoplegia of upper limb as late effect of cerebrovascular disease	40481842	Maps to
I69.24	ICD10CM	441887006	Monoplegia of lower limb following other nontraumatic intracranial hemorrhage	Monoplegia of lower limb as late effect of cerebrovascular disease	40480938	Maps to
I69.241	ICD10CM	425642008	Monoplegia of lower limb following other nontraumatic intracranial hemorrhage affecting right dominant side	Monoplegia of dominant lower limb as a late effect of cerebrovascular accident	197303	Maps to
I69.242	ICD10CM	425642008	Monoplegia of lower limb following other nontraumatic intracranial hemorrhage affecting left dominant side	Monoplegia of dominant lower limb as a late effect of cerebrovascular accident	197303	Maps to
I69.243	ICD10CM	441894009	Monoplegia of lower limb following other nontraumatic intracranial hemorrhage affecting right non-dominant side	Monoplegia of nondominant lower limb as a late effect of cerebrovascular accident	40480946	Maps to
I69.244	ICD10CM	441894009	Monoplegia of lower limb following other nontraumatic intracranial hemorrhage affecting left non-dominant side	Monoplegia of nondominant lower limb as a late effect of cerebrovascular accident	40480946	Maps to
I69.249	ICD10CM	441887006	Monoplegia of lower limb following other nontraumatic intracranial hemorrhage affecting unspecified side	Monoplegia of lower limb as late effect of cerebrovascular disease	40480938	Maps to
I69.25	ICD10CM	48601000119107	Hemiplegia and hemiparesis following other nontraumatic intracranial hemorrhage	Hemiplegia and/or hemiparesis following stroke	44782781	Maps to
I69.251	ICD10CM	361000119103	Hemiplegia and hemiparesis following other nontraumatic intracranial hemorrhage affecting right dominant side	Paralytic syndrome on one side of the body as late effect of cerebrovascular accident	43530742	Maps to
I69.252	ICD10CM	361000119103	Hemiplegia and hemiparesis following other nontraumatic intracranial hemorrhage affecting left dominant side	Paralytic syndrome on one side of the body as late effect of cerebrovascular accident	43530742	Maps to
I69.253	ICD10CM	361000119103	Hemiplegia and hemiparesis following other nontraumatic intracranial hemorrhage affecting right non-dominant side	Paralytic syndrome on one side of the body as late effect of cerebrovascular accident	43530742	Maps to
I69.254	ICD10CM	361000119103	Hemiplegia and hemiparesis following other nontraumatic intracranial hemorrhage affecting left non-dominant side	Paralytic syndrome on one side of the body as late effect of cerebrovascular accident	43530742	Maps to
I69.259	ICD10CM	361000119103	Hemiplegia and hemiparesis following other nontraumatic intracranial hemorrhage affecting unspecified side	Paralytic syndrome on one side of the body as late effect of cerebrovascular accident	43530742	Maps to
I69.26	ICD10CM	29426003	Other paralytic syndrome following other nontraumatic intracranial hemorrhage	Paralytic syndrome	374377	Maps to
I69.26	ICD10CM	195239002	Other paralytic syndrome following other nontraumatic intracranial hemorrhage	Late effects of cerebrovascular disease	434056	Maps to
I69.261	ICD10CM	430959006	Other paralytic syndrome following other nontraumatic intracranial hemorrhage affecting right dominant side	Paralytic syndrome of dominant side as late effect of stroke	443609	Maps to
I69.262	ICD10CM	430959006	Other paralytic syndrome following other nontraumatic intracranial hemorrhage affecting left dominant side	Paralytic syndrome of dominant side as late effect of stroke	443609	Maps to
I69.263	ICD10CM	430947007	Other paralytic syndrome following other nontraumatic intracranial hemorrhage affecting right non-dominant side	Paralytic syndrome of nondominant side as late effect of stroke	443599	Maps to
I69.264	ICD10CM	430947007	Other paralytic syndrome following other nontraumatic intracranial hemorrhage affecting left non-dominant side	Paralytic syndrome of nondominant side as late effect of stroke	443599	Maps to
I69.265	ICD10CM	425882004	Other paralytic syndrome following other nontraumatic intracranial hemorrhage, bilateral	Paralytic syndrome as late effect of stroke	372654	Maps to
I69.269	ICD10CM	425882004	Other paralytic syndrome following other nontraumatic intracranial hemorrhage affecting unspecified side	Paralytic syndrome as late effect of stroke	372654	Maps to
I69.29	ICD10CM	195241001	Other sequelae of other nontraumatic intracranial hemorrhage	Sequelae of intracerebral hemorrhage	4111721	Maps to
I69.290	ICD10CM	428668000	Apraxia following other nontraumatic intracranial hemorrhage	Apraxia due to cerebrovascular accident	443551	Maps to
I69.291	ICD10CM	426033005	Dysphagia following other nontraumatic intracranial hemorrhage	Dysphagia as a late effect of cerebrovascular accident	443465	Maps to
I69.292	ICD10CM	40161000119102	Facial weakness following other nontraumatic intracranial hemorrhage	Weakness of face muscles as sequela of stroke	43530744	Maps to
I69.293	ICD10CM	29941000119105	Ataxia following other nontraumatic intracranial hemorrhage	Ataxia as sequela of cerebrovascular disease	43531622	Maps to
I69.298	ICD10CM	195239002	Other sequelae of other nontraumatic intracranial hemorrhage	Late effects of cerebrovascular disease	434056	Maps to
I69.3	ICD10CM	195243003	Sequelae of cerebral infarction	Sequelae of cerebral infarction	4112026	Maps to
I69.3	ICD10	195243003	Sequelae of cerebral infarction	Sequelae of cerebral infarction	4112026	Maps to
I69.30	ICD10CM	195243003	Unspecified sequelae of cerebral infarction	Sequelae of cerebral infarction	4112026	Maps to
I69.31	ICD10CM	442212003	Cognitive deficits following cerebral infarction	Residual cognitive deficit as late effect of cerebrovascular accident	40482301	Maps to
I69.310	ICD10CM	442212003	Attention and concentration deficit following cerebral infarction	Residual cognitive deficit as late effect of cerebrovascular accident	40482301	Maps to
I69.311	ICD10CM	442212003	Memory deficit following cerebral infarction	Residual cognitive deficit as late effect of cerebrovascular accident	40482301	Maps to
I69.312	ICD10CM	442212003	Visuospatial deficit and spatial neglect following cerebral infarction	Residual cognitive deficit as late effect of cerebrovascular accident	40482301	Maps to
I69.313	ICD10CM	442212003	Psychomotor deficit following cerebral infarction	Residual cognitive deficit as late effect of cerebrovascular accident	40482301	Maps to
I69.314	ICD10CM	442212003	Frontal lobe and executive function deficit following cerebral infarction	Residual cognitive deficit as late effect of cerebrovascular accident	40482301	Maps to
I69.315	ICD10CM	442212003	Cognitive social or emotional deficit following cerebral infarction	Residual cognitive deficit as late effect of cerebrovascular accident	40482301	Maps to
I69.318	ICD10CM	442212003	Other symptoms and signs involving cognitive functions following cerebral infarction	Residual cognitive deficit as late effect of cerebrovascular accident	40482301	Maps to
I69.319	ICD10CM	442212003	Unspecified symptoms and signs involving cognitive functions following cerebral infarction	Residual cognitive deficit as late effect of cerebrovascular accident	40482301	Maps to
I69.32	ICD10CM	441960006	Speech and language deficits following cerebral infarction	Speech and language deficit as late effect of cerebrovascular accident	40481354	Maps to
I69.320	ICD10CM	441630004	Aphasia following cerebral infarction	Aphasia as late effect of cerebrovascular disease	40480002	Maps to
I69.321	ICD10CM	441529001	Dysphasia following cerebral infarction	Dysphasia as late effect of cerebrovascular disease	40479575	Maps to
I69.322	ICD10CM	133981000119106	Dysarthria following cerebral infarction	Dysarthria as late effects of cerebrovascular disease	43530687	Maps to
I69.323	ICD10CM	133991000119109	Fluency disorder following cerebral infarction	Fluency disorder as sequela of cerebrovascular disease	43530688	Maps to
I69.328	ICD10CM	441960006	Other speech and language deficits following cerebral infarction	Speech and language deficit as late effect of cerebrovascular accident	40481354	Maps to
I69.33	ICD10CM	442097001	Monoplegia of upper limb following cerebral infarction	Monoplegia of upper limb as late effect of cerebrovascular disease	40481842	Maps to
I69.331	ICD10CM	427065003	Monoplegia of upper limb following cerebral infarction affecting right dominant side	Monoplegia of dominant upper limb as a late effect of cerebrovascular accident	443525	Maps to
I69.332	ICD10CM	427065003	Monoplegia of upper limb following cerebral infarction affecting left dominant side	Monoplegia of dominant upper limb as a late effect of cerebrovascular accident	443525	Maps to
I69.333	ICD10CM	442181008	Monoplegia of upper limb following cerebral infarction affecting right non-dominant side	Monoplegia of nondominant upper limb as a late effect of cerebrovascular accident	40482266	Maps to
I69.334	ICD10CM	442181008	Monoplegia of upper limb following cerebral infarction affecting left non-dominant side	Monoplegia of nondominant upper limb as a late effect of cerebrovascular accident	40482266	Maps to
I69.339	ICD10CM	442097001	Monoplegia of upper limb following cerebral infarction affecting unspecified side	Monoplegia of upper limb as late effect of cerebrovascular disease	40481842	Maps to
I69.34	ICD10CM	441887006	Monoplegia of lower limb following cerebral infarction	Monoplegia of lower limb as late effect of cerebrovascular disease	40480938	Maps to
I69.341	ICD10CM	425642008	Monoplegia of lower limb following cerebral infarction affecting right dominant side	Monoplegia of dominant lower limb as a late effect of cerebrovascular accident	197303	Maps to
I69.342	ICD10CM	425642008	Monoplegia of lower limb following cerebral infarction affecting left dominant side	Monoplegia of dominant lower limb as a late effect of cerebrovascular accident	197303	Maps to
I69.343	ICD10CM	441894009	Monoplegia of lower limb following cerebral infarction affecting right non-dominant side	Monoplegia of nondominant lower limb as a late effect of cerebrovascular accident	40480946	Maps to
I69.344	ICD10CM	441894009	Monoplegia of lower limb following cerebral infarction affecting left non-dominant side	Monoplegia of nondominant lower limb as a late effect of cerebrovascular accident	40480946	Maps to
I69.349	ICD10CM	441887006	Monoplegia of lower limb following cerebral infarction affecting unspecified side	Monoplegia of lower limb as late effect of cerebrovascular disease	40480938	Maps to
I69.35	ICD10CM	48601000119107	Hemiplegia and hemiparesis following cerebral infarction	Hemiplegia and/or hemiparesis following stroke	44782781	Maps to
I69.351	ICD10CM	361000119103	Hemiplegia and hemiparesis following cerebral infarction affecting right dominant side	Paralytic syndrome on one side of the body as late effect of cerebrovascular accident	43530742	Maps to
I69.352	ICD10CM	361000119103	Hemiplegia and hemiparesis following cerebral infarction affecting left dominant side	Paralytic syndrome on one side of the body as late effect of cerebrovascular accident	43530742	Maps to
I69.353	ICD10CM	361000119103	Hemiplegia and hemiparesis following cerebral infarction affecting right non-dominant side	Paralytic syndrome on one side of the body as late effect of cerebrovascular accident	43530742	Maps to
I69.354	ICD10CM	361000119103	Hemiplegia and hemiparesis following cerebral infarction affecting left non-dominant side	Paralytic syndrome on one side of the body as late effect of cerebrovascular accident	43530742	Maps to
I69.359	ICD10CM	361000119103	Hemiplegia and hemiparesis following cerebral infarction affecting unspecified side	Paralytic syndrome on one side of the body as late effect of cerebrovascular accident	43530742	Maps to
I69.36	ICD10CM	29426003	Other paralytic syndrome following cerebral infarction	Paralytic syndrome	374377	Maps to
I69.36	ICD10CM	195239002	Other paralytic syndrome following cerebral infarction	Late effects of cerebrovascular disease	434056	Maps to
I69.361	ICD10CM	430959006	Other paralytic syndrome following cerebral infarction affecting right dominant side	Paralytic syndrome of dominant side as late effect of stroke	443609	Maps to
I69.362	ICD10CM	430959006	Other paralytic syndrome following cerebral infarction affecting left dominant side	Paralytic syndrome of dominant side as late effect of stroke	443609	Maps to
I69.363	ICD10CM	430947007	Other paralytic syndrome following cerebral infarction affecting right non-dominant side	Paralytic syndrome of nondominant side as late effect of stroke	443599	Maps to
I69.364	ICD10CM	430947007	Other paralytic syndrome following cerebral infarction affecting left non-dominant side	Paralytic syndrome of nondominant side as late effect of stroke	443599	Maps to
I69.365	ICD10CM	425882004	Other paralytic syndrome following cerebral infarction, bilateral	Paralytic syndrome as late effect of stroke	372654	Maps to
I69.369	ICD10CM	425882004	Other paralytic syndrome following cerebral infarction affecting unspecified side	Paralytic syndrome as late effect of stroke	372654	Maps to
I69.39	ICD10CM	195243003	Other sequelae of cerebral infarction	Sequelae of cerebral infarction	4112026	Maps to
I69.390	ICD10CM	428668000	Apraxia following cerebral infarction	Apraxia due to cerebrovascular accident	443551	Maps to
I69.391	ICD10CM	426033005	Dysphagia following cerebral infarction	Dysphagia as a late effect of cerebrovascular accident	443465	Maps to
I69.392	ICD10CM	40161000119102	Facial weakness following cerebral infarction	Weakness of face muscles as sequela of stroke	43530744	Maps to
I69.393	ICD10CM	29941000119105	Ataxia following cerebral infarction	Ataxia as sequela of cerebrovascular disease	43531622	Maps to
I69.398	ICD10CM	195239002	Other sequelae of cerebral infarction	Late effects of cerebrovascular disease	434056	Maps to
I69.4	ICD10	1131000119105	Sequelae of stroke, not specified as haemorrhage or infarction	Sequela of cerebrovascular accident	43530623	Maps to
I69.8	ICD10CM	195239002	Sequelae of other cerebrovascular diseases	Late effects of cerebrovascular disease	434056	Maps to
I69.8	ICD10	195239002	Sequelae of other and unspecified cerebrovascular diseases	Late effects of cerebrovascular disease	434056	Maps to
I69.80	ICD10CM	195239002	Unspecified sequelae of other cerebrovascular disease	Late effects of cerebrovascular disease	434056	Maps to
I69.81	ICD10CM	442212003	Cognitive deficits following other cerebrovascular disease	Residual cognitive deficit as late effect of cerebrovascular accident	40482301	Maps to
I69.810	ICD10CM	442212003	Attention and concentration deficit following other cerebrovascular disease	Residual cognitive deficit as late effect of cerebrovascular accident	40482301	Maps to
I69.811	ICD10CM	442212003	Memory deficit following other cerebrovascular disease	Residual cognitive deficit as late effect of cerebrovascular accident	40482301	Maps to
I69.812	ICD10CM	442212003	Visuospatial deficit and spatial neglect following other cerebrovascular disease	Residual cognitive deficit as late effect of cerebrovascular accident	40482301	Maps to
I69.813	ICD10CM	442212003	Psychomotor deficit following other cerebrovascular disease	Residual cognitive deficit as late effect of cerebrovascular accident	40482301	Maps to
I69.814	ICD10CM	442212003	Frontal lobe and executive function deficit following other cerebrovascular disease	Residual cognitive deficit as late effect of cerebrovascular accident	40482301	Maps to
I69.815	ICD10CM	442212003	Cognitive social or emotional deficit following other cerebrovascular disease	Residual cognitive deficit as late effect of cerebrovascular accident	40482301	Maps to
I69.818	ICD10CM	442212003	Other symptoms and signs involving cognitive functions following other cerebrovascular disease	Residual cognitive deficit as late effect of cerebrovascular accident	40482301	Maps to
I69.819	ICD10CM	442212003	Unspecified symptoms and signs involving cognitive functions following other cerebrovascular disease	Residual cognitive deficit as late effect of cerebrovascular accident	40482301	Maps to
I69.82	ICD10CM	441960006	Speech and language deficits following other cerebrovascular disease	Speech and language deficit as late effect of cerebrovascular accident	40481354	Maps to
I69.820	ICD10CM	441630004	Aphasia following other cerebrovascular disease	Aphasia as late effect of cerebrovascular disease	40480002	Maps to
I69.821	ICD10CM	441529001	Dysphasia following other cerebrovascular disease	Dysphasia as late effect of cerebrovascular disease	40479575	Maps to
I69.822	ICD10CM	133981000119106	Dysarthria following other cerebrovascular disease	Dysarthria as late effects of cerebrovascular disease	43530687	Maps to
I69.823	ICD10CM	133991000119109	Fluency disorder following other cerebrovascular disease	Fluency disorder as sequela of cerebrovascular disease	43530688	Maps to
I69.828	ICD10CM	441960006	Other speech and language deficits following other cerebrovascular disease	Speech and language deficit as late effect of cerebrovascular accident	40481354	Maps to
I69.83	ICD10CM	442097001	Monoplegia of upper limb following other cerebrovascular disease	Monoplegia of upper limb as late effect of cerebrovascular disease	40481842	Maps to
I69.831	ICD10CM	427065003	Monoplegia of upper limb following other cerebrovascular disease affecting right dominant side	Monoplegia of dominant upper limb as a late effect of cerebrovascular accident	443525	Maps to
I69.832	ICD10CM	427065003	Monoplegia of upper limb following other cerebrovascular disease affecting left dominant side	Monoplegia of dominant upper limb as a late effect of cerebrovascular accident	443525	Maps to
I69.833	ICD10CM	442181008	Monoplegia of upper limb following other cerebrovascular disease affecting right non-dominant side	Monoplegia of nondominant upper limb as a late effect of cerebrovascular accident	40482266	Maps to
I69.834	ICD10CM	442181008	Monoplegia of upper limb following other cerebrovascular disease affecting left non-dominant side	Monoplegia of nondominant upper limb as a late effect of cerebrovascular accident	40482266	Maps to
I69.839	ICD10CM	442097001	Monoplegia of upper limb following other cerebrovascular disease affecting unspecified side	Monoplegia of upper limb as late effect of cerebrovascular disease	40481842	Maps to
I69.84	ICD10CM	441887006	Monoplegia of lower limb following other cerebrovascular disease	Monoplegia of lower limb as late effect of cerebrovascular disease	40480938	Maps to
I69.841	ICD10CM	425642008	Monoplegia of lower limb following other cerebrovascular disease affecting right dominant side	Monoplegia of dominant lower limb as a late effect of cerebrovascular accident	197303	Maps to
I69.842	ICD10CM	425642008	Monoplegia of lower limb following other cerebrovascular disease affecting left dominant side	Monoplegia of dominant lower limb as a late effect of cerebrovascular accident	197303	Maps to
I69.843	ICD10CM	441894009	Monoplegia of lower limb following other cerebrovascular disease affecting right non-dominant side	Monoplegia of nondominant lower limb as a late effect of cerebrovascular accident	40480946	Maps to
I69.844	ICD10CM	441894009	Monoplegia of lower limb following other cerebrovascular disease affecting left non-dominant side	Monoplegia of nondominant lower limb as a late effect of cerebrovascular accident	40480946	Maps to
I69.849	ICD10CM	441887006	Monoplegia of lower limb following other cerebrovascular disease affecting unspecified side	Monoplegia of lower limb as late effect of cerebrovascular disease	40480938	Maps to
I69.85	ICD10CM	48601000119107	Hemiplegia and hemiparesis following other cerebrovascular disease	Hemiplegia and/or hemiparesis following stroke	44782781	Maps to
I69.851	ICD10CM	361000119103	Hemiplegia and hemiparesis following other cerebrovascular disease affecting right dominant side	Paralytic syndrome on one side of the body as late effect of cerebrovascular accident	43530742	Maps to
I69.852	ICD10CM	361000119103	Hemiplegia and hemiparesis following other cerebrovascular disease affecting left dominant side	Paralytic syndrome on one side of the body as late effect of cerebrovascular accident	43530742	Maps to
I69.853	ICD10CM	361000119103	Hemiplegia and hemiparesis following other cerebrovascular disease affecting right non-dominant side	Paralytic syndrome on one side of the body as late effect of cerebrovascular accident	43530742	Maps to
I69.854	ICD10CM	361000119103	Hemiplegia and hemiparesis following other cerebrovascular disease affecting left non-dominant side	Paralytic syndrome on one side of the body as late effect of cerebrovascular accident	43530742	Maps to
I69.859	ICD10CM	361000119103	Hemiplegia and hemiparesis following other cerebrovascular disease affecting unspecified side	Paralytic syndrome on one side of the body as late effect of cerebrovascular accident	43530742	Maps to
I69.86	ICD10CM	29426003	Other paralytic syndrome following other cerebrovascular disease	Paralytic syndrome	374377	Maps to
I69.86	ICD10CM	195239002	Other paralytic syndrome following other cerebrovascular disease	Late effects of cerebrovascular disease	434056	Maps to
I69.861	ICD10CM	430959006	Other paralytic syndrome following other cerebrovascular disease affecting right dominant side	Paralytic syndrome of dominant side as late effect of stroke	443609	Maps to
I69.862	ICD10CM	430959006	Other paralytic syndrome following other cerebrovascular disease affecting left dominant side	Paralytic syndrome of dominant side as late effect of stroke	443609	Maps to
I69.863	ICD10CM	430947007	Other paralytic syndrome following other cerebrovascular disease affecting right non-dominant side	Paralytic syndrome of nondominant side as late effect of stroke	443599	Maps to
I69.864	ICD10CM	430947007	Other paralytic syndrome following other cerebrovascular disease affecting left non-dominant side	Paralytic syndrome of nondominant side as late effect of stroke	443599	Maps to
I69.865	ICD10CM	425882004	Other paralytic syndrome following other cerebrovascular disease, bilateral	Paralytic syndrome as late effect of stroke	372654	Maps to
I69.869	ICD10CM	425882004	Other paralytic syndrome following other cerebrovascular disease affecting unspecified side	Paralytic syndrome as late effect of stroke	372654	Maps to
I69.89	ICD10CM	195239002	Other sequelae of other cerebrovascular disease	Late effects of cerebrovascular disease	434056	Maps to
I69.890	ICD10CM	428668000	Apraxia following other cerebrovascular disease	Apraxia due to cerebrovascular accident	443551	Maps to
I69.891	ICD10CM	426033005	Dysphagia following other cerebrovascular disease	Dysphagia as a late effect of cerebrovascular accident	443465	Maps to
I69.892	ICD10CM	40161000119102	Facial weakness following other cerebrovascular disease	Weakness of face muscles as sequela of stroke	43530744	Maps to
I69.893	ICD10CM	29941000119105	Ataxia following other cerebrovascular disease	Ataxia as sequela of cerebrovascular disease	43531622	Maps to
I69.898	ICD10CM	195239002	Other sequelae of other cerebrovascular disease	Late effects of cerebrovascular disease	434056	Maps to
I69.9	ICD10CM	441960006	Sequelae of unspecified cerebrovascular diseases	Speech and language deficit as late effect of cerebrovascular accident	40481354	Maps to
I69.90	ICD10CM	195239002	Unspecified sequelae of unspecified cerebrovascular disease	Late effects of cerebrovascular disease	434056	Maps to
I69.91	ICD10CM	442212003	Cognitive deficits following unspecified cerebrovascular disease	Residual cognitive deficit as late effect of cerebrovascular accident	40482301	Maps to
I69.910	ICD10CM	442212003	Attention and concentration deficit following unspecified cerebrovascular disease	Residual cognitive deficit as late effect of cerebrovascular accident	40482301	Maps to
I69.911	ICD10CM	442212003	Memory deficit following unspecified cerebrovascular disease	Residual cognitive deficit as late effect of cerebrovascular accident	40482301	Maps to
I69.912	ICD10CM	442212003	Visuospatial deficit and spatial neglect following unspecified cerebrovascular disease	Residual cognitive deficit as late effect of cerebrovascular accident	40482301	Maps to
I69.913	ICD10CM	442212003	Psychomotor deficit following unspecified cerebrovascular disease	Residual cognitive deficit as late effect of cerebrovascular accident	40482301	Maps to
I69.914	ICD10CM	442212003	Frontal lobe and executive function deficit following unspecified cerebrovascular disease	Residual cognitive deficit as late effect of cerebrovascular accident	40482301	Maps to
I69.915	ICD10CM	442212003	Cognitive social or emotional deficit following unspecified cerebrovascular disease	Residual cognitive deficit as late effect of cerebrovascular accident	40482301	Maps to
I69.918	ICD10CM	442212003	Other symptoms and signs involving cognitive functions following unspecified cerebrovascular disease	Residual cognitive deficit as late effect of cerebrovascular accident	40482301	Maps to
I69.919	ICD10CM	442212003	Unspecified symptoms and signs involving cognitive functions following unspecified cerebrovascular disease	Residual cognitive deficit as late effect of cerebrovascular accident	40482301	Maps to
I69.92	ICD10CM	441960006	Speech and language deficits following unspecified cerebrovascular disease	Speech and language deficit as late effect of cerebrovascular accident	40481354	Maps to
I69.920	ICD10CM	441630004	Aphasia following unspecified cerebrovascular disease	Aphasia as late effect of cerebrovascular disease	40480002	Maps to
I69.921	ICD10CM	441529001	Dysphasia following unspecified cerebrovascular disease	Dysphasia as late effect of cerebrovascular disease	40479575	Maps to
I69.922	ICD10CM	133981000119106	Dysarthria following unspecified cerebrovascular disease	Dysarthria as late effects of cerebrovascular disease	43530687	Maps to
I69.923	ICD10CM	442097001	Fluency disorder following unspecified cerebrovascular disease	Monoplegia of upper limb as late effect of cerebrovascular disease	40481842	Maps to
I69.928	ICD10CM	441960006	Other speech and language deficits following unspecified cerebrovascular disease	Speech and language deficit as late effect of cerebrovascular accident	40481354	Maps to
I69.93	ICD10CM	442097001	Monoplegia of upper limb following unspecified cerebrovascular disease	Monoplegia of upper limb as late effect of cerebrovascular disease	40481842	Maps to
I69.931	ICD10CM	427065003	Monoplegia of upper limb following unspecified cerebrovascular disease affecting right dominant side	Monoplegia of dominant upper limb as a late effect of cerebrovascular accident	443525	Maps to
I69.932	ICD10CM	427065003	Monoplegia of upper limb following unspecified cerebrovascular disease affecting left dominant side	Monoplegia of dominant upper limb as a late effect of cerebrovascular accident	443525	Maps to
I69.933	ICD10CM	442181008	Monoplegia of upper limb following unspecified cerebrovascular disease affecting right non-dominant side	Monoplegia of nondominant upper limb as a late effect of cerebrovascular accident	40482266	Maps to
I69.934	ICD10CM	442181008	Monoplegia of upper limb following unspecified cerebrovascular disease affecting left non-dominant side	Monoplegia of nondominant upper limb as a late effect of cerebrovascular accident	40482266	Maps to
I69.939	ICD10CM	442097001	Monoplegia of upper limb following unspecified cerebrovascular disease affecting unspecified side	Monoplegia of upper limb as late effect of cerebrovascular disease	40481842	Maps to
I69.94	ICD10CM	441887006	Monoplegia of lower limb following unspecified cerebrovascular disease	Monoplegia of lower limb as late effect of cerebrovascular disease	40480938	Maps to
I69.941	ICD10CM	425642008	Monoplegia of lower limb following unspecified cerebrovascular disease affecting right dominant side	Monoplegia of dominant lower limb as a late effect of cerebrovascular accident	197303	Maps to
I69.942	ICD10CM	425642008	Monoplegia of lower limb following unspecified cerebrovascular disease affecting left dominant side	Monoplegia of dominant lower limb as a late effect of cerebrovascular accident	197303	Maps to
I69.943	ICD10CM	441894009	Monoplegia of lower limb following unspecified cerebrovascular disease affecting right non-dominant side	Monoplegia of nondominant lower limb as a late effect of cerebrovascular accident	40480946	Maps to
I69.944	ICD10CM	441894009	Monoplegia of lower limb following unspecified cerebrovascular disease affecting left non-dominant side	Monoplegia of nondominant lower limb as a late effect of cerebrovascular accident	40480946	Maps to
I69.949	ICD10CM	441887006	Monoplegia of lower limb following unspecified cerebrovascular disease affecting unspecified side	Monoplegia of lower limb as late effect of cerebrovascular disease	40480938	Maps to
I69.95	ICD10CM	48601000119107	Hemiplegia and hemiparesis following unspecified cerebrovascular disease	Hemiplegia and/or hemiparesis following stroke	44782781	Maps to
I69.951	ICD10CM	361000119103	Hemiplegia and hemiparesis following unspecified cerebrovascular disease affecting right dominant side	Paralytic syndrome on one side of the body as late effect of cerebrovascular accident	43530742	Maps to
I69.952	ICD10CM	361000119103	Hemiplegia and hemiparesis following unspecified cerebrovascular disease affecting left dominant side	Paralytic syndrome on one side of the body as late effect of cerebrovascular accident	43530742	Maps to
I69.953	ICD10CM	361000119103	Hemiplegia and hemiparesis following unspecified cerebrovascular disease affecting right non-dominant side	Paralytic syndrome on one side of the body as late effect of cerebrovascular accident	43530742	Maps to
I69.954	ICD10CM	361000119103	Hemiplegia and hemiparesis following unspecified cerebrovascular disease affecting left non-dominant side	Paralytic syndrome on one side of the body as late effect of cerebrovascular accident	43530742	Maps to
I69.959	ICD10CM	361000119103	Hemiplegia and hemiparesis following unspecified cerebrovascular disease affecting unspecified side	Paralytic syndrome on one side of the body as late effect of cerebrovascular accident	43530742	Maps to
I69.96	ICD10CM	425882004	Other paralytic syndrome following unspecified cerebrovascular disease	Paralytic syndrome as late effect of stroke	372654	Maps to
I69.961	ICD10CM	430959006	Other paralytic syndrome following unspecified cerebrovascular disease affecting right dominant side	Paralytic syndrome of dominant side as late effect of stroke	443609	Maps to
I69.962	ICD10CM	430959006	Other paralytic syndrome following unspecified cerebrovascular disease affecting left dominant side	Paralytic syndrome of dominant side as late effect of stroke	443609	Maps to
I69.963	ICD10CM	430947007	Other paralytic syndrome following unspecified cerebrovascular disease affecting right non-dominant side	Paralytic syndrome of nondominant side as late effect of stroke	443599	Maps to
I69.964	ICD10CM	430947007	Other paralytic syndrome following unspecified cerebrovascular disease affecting left non-dominant side	Paralytic syndrome of nondominant side as late effect of stroke	443599	Maps to
I69.965	ICD10CM	425882004	Other paralytic syndrome following unspecified cerebrovascular disease, bilateral	Paralytic syndrome as late effect of stroke	372654	Maps to
I69.969	ICD10CM	425882004	Other paralytic syndrome following unspecified cerebrovascular disease affecting unspecified side	Paralytic syndrome as late effect of stroke	372654	Maps to
I69.99	ICD10CM	195239002	Other sequelae of unspecified cerebrovascular disease	Late effects of cerebrovascular disease	434056	Maps to
I69.990	ICD10CM	428668000	Apraxia following unspecified cerebrovascular disease	Apraxia due to cerebrovascular accident	443551	Maps to
I69.991	ICD10CM	426033005	Dysphagia following unspecified cerebrovascular disease	Dysphagia as a late effect of cerebrovascular accident	443465	Maps to
I69.992	ICD10CM	95666008	Facial weakness following unspecified cerebrovascular disease	Weakness of face muscles	434657	Maps to
I69.992	ICD10CM	148871000119109	Facial weakness following unspecified cerebrovascular disease	Weakness as a late effect of stroke	44782753	Maps to
I69.993	ICD10CM	29941000119105	Ataxia following unspecified cerebrovascular disease	Ataxia as sequela of cerebrovascular disease	43531622	Maps to
I69.998	ICD10CM	195239002	Other sequelae following unspecified cerebrovascular disease	Late effects of cerebrovascular disease	434056	Maps to
