# Supplementary material for: A computable biomedical knowledge object for calculating in‐hospital mortality for patients admitted with acute myocardial infarction
Source: Learn Health Syst. 2023 Sep 11;7(4):e10388. doi: 10.1002/lrh2.10388 (PMC10582239; doi:10.1002/lrh2.10388)
Supplement: Supplementary file 2 — Data S2. Supporting Information. [file LRH2-7-e10388-s004.zip › mapping_v2_updates/mapping_alzheimer_risk.csv]

icd_code	icd_ver	omop_code	icd_name	omop_name	rel_concept_id	rel_type
G30	ICD10CM	26929004	Alzheimer's disease	Alzheimer's disease	378419	Maps to
G30	ICD10	26929004	Alzheimer disease	Alzheimer's disease	378419	Maps to
G30.0	ICD10	416780008	Alzheimer disease with early onset	Primary degenerative dementia of the Alzheimer type, presenile onset	4218017	Maps to
G30.0	ICD10CM	416780008	Alzheimer's disease with early onset	Primary degenerative dementia of the Alzheimer type, presenile onset	4218017	Maps to
G30.1	ICD10	416975007	Alzheimer disease with late onset	Primary degenerative dementia of the Alzheimer type, senile onset	4220313	Maps to
G30.1	ICD10CM	416975007	Alzheimer's disease with late onset	Primary degenerative dementia of the Alzheimer type, senile onset	4220313	Maps to
G30.8	ICD10CM	26929004	Other Alzheimer's disease	Alzheimer's disease	378419	Maps to
G30.8	ICD10	26929004	Other Alzheimer disease	Alzheimer's disease	378419	Maps to
G30.9	ICD10CM	26929004	Alzheimer's disease, unspecified	Alzheimer's disease	378419	Maps to
G30.9	ICD10	26929004	Alzheimer disease, unspecified	Alzheimer's disease	378419	Maps to
G31.0	ICD10CM	230270009	Frontotemporal dementia	Frontotemporal dementia	4043378	Maps to
G31.0	ICD10	111033008	Circumscribed brain atrophy	Circumscribed atrophy of brain	4007951	Maps to
G31.1	ICD10CM	45864009	Senile degeneration of brain, not elsewhere classified	Senile degeneration of brain	373179	Maps to
G31.1	ICD10	45864009	Senile degeneration of brain, not elsewhere classified	Senile degeneration of brain	373179	Maps to
