# Supplementary material for: A computable biomedical knowledge object for calculating in‐hospital mortality for patients admitted with acute myocardial infarction
Source: Learn Health Syst. 2023 Sep 11;7(4):e10388. doi: 10.1002/lrh2.10388 (PMC10582239; doi:10.1002/lrh2.10388)
Supplement: Supplementary file 2 — Data S2. Supporting Information. [file LRH2-7-e10388-s004.zip › mapping_v2_updates/mapping_dysrhythmia_risk.csv]

icd_code	icd_ver	omop_code	icd_name	omop_name	rel_concept_id	rel_type
I46	ICD10CM	410429000	Cardiac arrest	Cardiac arrest	321042	Maps to
I46	ICD10	410429000	Cardiac arrest	Cardiac arrest	321042	Maps to
I46.0	ICD10	233927002	Cardiac arrest with successful resuscitation	Cardiac arrest with successful resuscitation	4120088	Maps to
I46.1	ICD10	95281009	Sudden cardiac death, so described	Sudden cardiac death	4317150	Maps to
I46.2	ICD10CM	423191000	Cardiac arrest due to underlying cardiac condition	Cardiac arrest due to cardiac disorder	4172822	Maps to
I46.8	ICD10CM	410429000	Cardiac arrest due to other underlying condition	Cardiac arrest	321042	Maps to
I46.9	ICD10CM	410429000	Cardiac arrest, cause unspecified	Cardiac arrest	321042	Maps to
I46.9	ICD10	410429000	Cardiac arrest, unspecified	Cardiac arrest	321042	Maps to
I47	ICD10CM	12026006	Paroxysmal tachycardia	Paroxysmal tachycardia	313792	Maps to
I47	ICD10	12026006	Paroxysmal tachycardia	Paroxysmal tachycardia	313792	Maps to
I47.0	ICD10CM	195105007	Re-entry ventricular arrhythmia	Re-entry ventricular arrhythmia	4111552	Maps to
I47.0	ICD10	195105007	Re-entry ventricular arrhythmia	Re-entry ventricular arrhythmia	4111552	Maps to
I47.1	ICD10CM	6456007	Supraventricular tachycardia	Supraventricular tachycardia	4275423	Maps to
I47.1	ICD10	6456007	Supraventricular tachycardia	Supraventricular tachycardia	4275423	Maps to
I47.2	ICD10CM	25569003	Ventricular tachycardia	Ventricular tachycardia	4103295	Maps to
I47.2	ICD10	25569003	Ventricular tachycardia	Ventricular tachycardia	4103295	Maps to
I47.9	ICD10	12026006	Paroxysmal tachycardia, unspecified	Paroxysmal tachycardia	313792	Maps to
I47.9	ICD10CM	12026006	Paroxysmal tachycardia, unspecified	Paroxysmal tachycardia	313792	Maps to
I48	ICD10CM	195080001	Atrial fibrillation and flutter	Atrial fibrillation and flutter	4108832	Maps to
I48	ICD10	17366009	Atrial fibrillation and flutter	Atrial arrhythmia	4068155	Maps to
I48.0	ICD10	282825002	Paroxysmal atrial fibrillation	Paroxysmal atrial fibrillation	4154290	Maps to
I48.0	ICD10CM	282825002	Paroxysmal atrial fibrillation	Paroxysmal atrial fibrillation	4154290	Maps to
I48.1	ICD10CM	440059007	Persistent atrial fibrillation	Persistent atrial fibrillation	4232697	Maps to
I48.1	ICD10	440059007	Persistent atrial fibrillation	Persistent atrial fibrillation	4232697	Maps to
I48.11	ICD10CM	706923002	Longstanding persistent atrial fibrillation	Longstanding persistent atrial fibrillation	45768480	Maps to
I48.19	ICD10CM	440059007	Other persistent atrial fibrillation	Persistent atrial fibrillation	4232697	Maps to
I48.2	ICD10CM	426749004	Chronic atrial fibrillation	Chronic atrial fibrillation	4141360	Maps to
I48.2	ICD10	426749004	Chronic atrial fibrillation	Chronic atrial fibrillation	4141360	Maps to
I48.20	ICD10CM	426749004	Chronic atrial fibrillation, unspecified	Chronic atrial fibrillation	4141360	Maps to
I48.21	ICD10CM	440028005	Permanent atrial fibrillation	Permanent atrial fibrillation	4232691	Maps to
I48.3	ICD10	720448006	Typical atrial flutter	Typical atrial flutter	36714994	Maps to
I48.3	ICD10CM	720448006	Typical atrial flutter	Typical atrial flutter	36714994	Maps to
I48.4	ICD10CM	15964901000119107	Atypical atrial flutter	Atypical atrial flutter	36712986	Maps to
I48.4	ICD10	15964901000119107	Atypical atrial flutter	Atypical atrial flutter	36712986	Maps to
I48.9	ICD10	17366009	Atrial fibrillation and atrial flutter, unspecified	Atrial arrhythmia	4068155	Maps to
I48.9	ICD10CM	195080001	Unspecified atrial fibrillation and atrial flutter	Atrial fibrillation and flutter	4108832	Maps to
I48.91	ICD10CM	49436004	Unspecified atrial fibrillation	Atrial fibrillation	313217	Maps to
I48.92	ICD10CM	5370000	Unspecified atrial flutter	Atrial flutter	314665	Maps to
I49	ICD10CM	698247007	Other cardiac arrhythmias	Cardiac arrhythmia	44784217	Maps to
I49	ICD10	698247007	Other cardiac arrhythmias	Cardiac arrhythmia	44784217	Maps to
I49.0	ICD10	44103008	Ventricular fibrillation and flutter	Ventricular arrhythmia	4185572	Maps to
I49.0	ICD10CM	195083004	Ventricular fibrillation and flutter	Ventricular fibrillation and flutter	4111700	Maps to
I49.01	ICD10CM	71908006	Ventricular fibrillation	Ventricular fibrillation	437894	Maps to
I49.02	ICD10CM	111288001	Ventricular flutter	Ventricular flutter	433225	Maps to
I49.1	ICD10CM	287057009	Atrial premature depolarization	Atrial premature complex	4115173	Maps to
I49.1	ICD10	287057009	Atrial premature depolarization	Atrial premature complex	4115173	Maps to
I49.2	ICD10CM	251164006	Junctional premature depolarization	Junctional premature complex	4088351	Maps to
I49.2	ICD10	251164006	Junctional premature depolarization	Junctional premature complex	4088351	Maps to
I49.3	ICD10CM	251175005	Ventricular premature depolarization	Ventricular premature complex	4089462	Maps to
I49.3	ICD10	251175005	Ventricular premature depolarization	Ventricular premature complex	4089462	Maps to
I49.4	ICD10CM	251167004	Other and unspecified premature depolarization	Aberrant premature complexes	4091901	Maps to
I49.4	ICD10	251167004	Other and unspecified premature depolarization	Aberrant premature complexes	4091901	Maps to
I49.40	ICD10CM	251167004	Unspecified premature depolarization	Aberrant premature complexes	4091901	Maps to
I49.49	ICD10CM	251167004	Other premature depolarization	Aberrant premature complexes	4091901	Maps to
I49.5	ICD10CM	36083008	Sick sinus syndrome	Sick sinus syndrome	4261842	Maps to
I49.5	ICD10	36083008	Sick sinus syndrome	Sick sinus syndrome	4261842	Maps to
I49.8	ICD10	698247007	Other specified cardiac arrhythmias	Cardiac arrhythmia	44784217	Maps to
I49.8	ICD10CM	698247007	Other specified cardiac arrhythmias	Cardiac arrhythmia	44784217	Maps to
I49.9	ICD10CM	698247007	Cardiac arrhythmia, unspecified	Cardiac arrhythmia	44784217	Maps to
I49.9	ICD10	698247007	Cardiac arrhythmia, unspecified	Cardiac arrhythmia	44784217	Maps to
