# Supplementary material for: A computable biomedical knowledge object for calculating in‐hospital mortality for patients admitted with acute myocardial infarction
Source: Learn Health Syst. 2023 Sep 11;7(4):e10388. doi: 10.1002/lrh2.10388 (PMC10582239; doi:10.1002/lrh2.10388)
Supplement: Supplementary file 2 — Data S2. Supporting Information. [file LRH2-7-e10388-s004.zip › mapping_v2_updates/mapping_ami_exclusion.csv]

icd_code	icd_ver	omop_code	icd_name	omop_name	rel_concept_id	rel_type
I46	ICD10CM	410429000	Cardiac arrest	Cardiac arrest	321042	Maps to
I46	ICD10	410429000	Cardiac arrest	Cardiac arrest	321042	Maps to
I46.0	ICD10	233927002	Cardiac arrest with successful resuscitation	Cardiac arrest with successful resuscitation	4120088	Maps to
I46.1	ICD10	95281009	Sudden cardiac death, so described	Sudden cardiac death	4317150	Maps to
I46.2	ICD10CM	423191000	Cardiac arrest due to underlying cardiac condition	Cardiac arrest due to cardiac disorder	4172822	Maps to
I46.8	ICD10CM	410429000	Cardiac arrest due to other underlying condition	Cardiac arrest	321042	Maps to
I46.9	ICD10CM	410429000	Cardiac arrest, cause unspecified	Cardiac arrest	321042	Maps to
I46.9	ICD10	410429000	Cardiac arrest, unspecified	Cardiac arrest	321042	Maps to
