# Supplementary material for: A computable biomedical knowledge object for calculating in‐hospital mortality for patients admitted with acute myocardial infarction
Source: Learn Health Syst. 2023 Sep 11;7(4):e10388. doi: 10.1002/lrh2.10388 (PMC10582239; doi:10.1002/lrh2.10388)
Supplement: Supplementary file 2 — Data S2. Supporting Information. [file LRH2-7-e10388-s004.zip › mapping_v2_updates/mapping_renal_failure_risk.csv]

icd_code	icd_ver	omop_code	icd_name	omop_name	rel_concept_id	rel_type
N17	ICD10CM	14669001	Acute kidney failure	Acute renal failure syndrome	197320	Maps to
N17	ICD10	14669001	Acute renal failure	Acute renal failure syndrome	197320	Maps to
N17.0	ICD10	145681000119101	Acute renal failure with tubular necrosis	Acute renal failure due to tubular necrosis	45757466	Maps to
N17.0	ICD10CM	35455006	Acute kidney failure with tubular necrosis	Acute tubular necrosis	444044	Maps to
N17.1	ICD10CM	429224003	Acute kidney failure with acute cortical necrosis	Acute renal failure due to acute cortical necrosis	197329	Maps to
N17.1	ICD10	429224003	Acute renal failure with acute cortical necrosis	Acute renal failure due to acute cortical necrosis	197329	Maps to
N17.2	ICD10CM	298015003	Acute kidney failure with medullary necrosis	Acute renal papillary necrosis with renal failure	432961	Maps to
N17.2	ICD10	298015003	Acute renal failure with medullary necrosis	Acute renal papillary necrosis with renal failure	432961	Maps to
N17.8	ICD10CM	14669001	Other acute kidney failure	Acute renal failure syndrome	197320	Maps to
N17.8	ICD10	14669001	Other acute renal failure	Acute renal failure syndrome	197320	Maps to
N17.9	ICD10	14669001	Acute renal failure, unspecified	Acute renal failure syndrome	197320	Maps to
N17.9	ICD10CM	14669001	Acute kidney failure, unspecified	Acute renal failure syndrome	197320	Maps to
N18.3	ICD10	433144002	Chronic kidney disease, stage 3	Chronic kidney disease stage 3	443597	Maps to
N18.3	ICD10CM	433144002	Chronic kidney disease, stage 3 (moderate)	Chronic kidney disease stage 3	443597	Maps to
N18.4	ICD10CM	431857002	Chronic kidney disease, stage 4 (severe)	Chronic kidney disease stage 4	443612	Maps to
N18.4	ICD10	431857002	Chronic kidney disease, stage 4	Chronic kidney disease stage 4	443612	Maps to
N18.5	ICD10	433146000	Chronic kidney disease, stage 5	Chronic kidney disease stage 5	443611	Maps to
N18.5	ICD10CM	433146000	Chronic kidney disease, stage 5	Chronic kidney disease stage 5	443611	Maps to
N18.9	ICD10CM	709044004	Chronic kidney disease, unspecified	Chronic kidney disease	46271022	Maps to
N18.9	ICD10	709044004	Chronic kidney disease, unspecified	Chronic kidney disease	46271022	Maps to
R34	ICD10CM	300474003	Anuria and oliguria	Finding of urine output	4101362	Maps to
R34	ICD10	300474003	Anuria and oliguria	Finding of urine output	4101362	Maps to
