# Supplementary material for: A computable biomedical knowledge object for calculating in‐hospital mortality for patients admitted with acute myocardial infarction
Source: Learn Health Syst. 2023 Sep 11;7(4):e10388. doi: 10.1002/lrh2.10388 (PMC10582239; doi:10.1002/lrh2.10388)
Supplement: Supplementary file 2 — Data S2. Supporting Information. [file LRH2-7-e10388-s004.zip › mapping_v2_updates/mapping_shock_risk.csv]

icd_code	icd_ver	omop_code	icd_name	omop_name	rel_concept_id	rel_type
A48.3	ICD10	18504008	Toxic shock syndrome	Toxic shock syndrome	201214	Maps to
A48.3	ICD10CM	18504008	Toxic shock syndrome	Toxic shock syndrome	201214	Maps to
R57	ICD10	27942005	Shock, not elsewhere classified	Shock	201965	Maps to
R57	ICD10CM	27942005	Shock, not elsewhere classified	Shock	201965	Maps to
R57.0	ICD10	89138009	Cardiogenic shock	Cardiogenic shock	198571	Maps to
R57.0	ICD10CM	89138009	Cardiogenic shock	Cardiogenic shock	198571	Maps to
R57.1	ICD10	39419009	Hypovolaemic shock	Hypovolemic shock	4192647	Maps to
R57.1	ICD10CM	39419009	Hypovolemic shock	Hypovolemic shock	4192647	Maps to
R57.2	ICD10	76571007	Septic shock	Septic shock	196236	Maps to
R57.8	ICD10CM	27942005	Other shock	Shock	201965	Maps to
R57.8	ICD10	27942005	Other shock	Shock	201965	Maps to
R57.9	ICD10	27942005	Shock, unspecified	Shock	201965	Maps to
R57.9	ICD10CM	27942005	Shock, unspecified	Shock	201965	Maps to
