# Supplementary material for: A computable biomedical knowledge object for calculating in‐hospital mortality for patients admitted with acute myocardial infarction
Source: Learn Health Syst. 2023 Sep 11;7(4):e10388. doi: 10.1002/lrh2.10388 (PMC10582239; doi:10.1002/lrh2.10388)
Supplement: Supplementary file 2 — Data S2. Supporting Information. [file LRH2-7-e10388-s004.zip › mapping_v2_updates/mapping_malignancy_risk.csv]

icd_code	icd_ver	omop_code	icd_name	omop_name	rel_concept_id	rel_type
C00	ICD10	371996000	Malignant neoplasm of lip	Primary malignant neoplasm of lip	4155171	Maps to
C00	ICD10CM	371996000	Malignant neoplasm of lip	Primary malignant neoplasm of lip	4155171	Maps to
C00.0	ICD10CM	372027002	Malignant neoplasm of external upper lip	Primary malignant neoplasm of vermilion border of upper lip	138074	Maps to
C00.0	ICD10	372027002	Malignant neoplasm: External upper lip	Primary malignant neoplasm of vermilion border of upper lip	138074	Maps to
C00.1	ICD10CM	372026006	Malignant neoplasm of external lower lip	Primary malignant neoplasm of vermilion border of lower lip	132565	Maps to
C00.1	ICD10	372026006	Malignant neoplasm: External lower lip	Primary malignant neoplasm of vermilion border of lower lip	132565	Maps to
C00.2	ICD10	94135007	Malignant neoplasm: External lip, unspecified	Primary malignant neoplasm of vermilion border of lip	133969	Maps to
C00.2	ICD10CM	94135007	Malignant neoplasm of external lip, unspecified	Primary malignant neoplasm of vermilion border of lip	133969	Maps to
C00.3	ICD10	93837005	Malignant neoplasm: Upper lip, inner aspect	Primary malignant neoplasm of inner aspect of upper lip	138351	Maps to
C00.3	ICD10CM	93837005	Malignant neoplasm of upper lip, inner aspect	Primary malignant neoplasm of inner aspect of upper lip	138351	Maps to
C00.4	ICD10	93836001	Malignant neoplasm: Lower lip, inner aspect	Primary malignant neoplasm of inner aspect of lower lip	137219	Maps to
C00.4	ICD10CM	93836001	Malignant neoplasm of lower lip, inner aspect	Primary malignant neoplasm of inner aspect of lower lip	137219	Maps to
C00.5	ICD10CM	93835002	Malignant neoplasm of lip, unspecified, inner aspect	Primary malignant neoplasm of inner aspect of lip	132832	Maps to
C00.5	ICD10	93835002	Malignant neoplasm: Lip, unspecified, inner aspect	Primary malignant neoplasm of inner aspect of lip	132832	Maps to
C00.6	ICD10	371981004	Malignant neoplasm: Commissure of lip	Primary malignant neoplasm of commissure of lip	255192	Maps to
C00.6	ICD10CM	371981004	Malignant neoplasm of commissure of lip, unspecified	Primary malignant neoplasm of commissure of lip	255192	Maps to
C00.8	ICD10CM	109822001	Malignant neoplasm of overlapping sites of lip	Overlapping malignant neoplasm of lip	133710	Maps to
C00.8	ICD10	109822001	Malignant neoplasm: Overlapping lesion of lip	Overlapping malignant neoplasm of lip	133710	Maps to
C00.9	ICD10	371996000	Malignant neoplasm: Lip, unspecified	Primary malignant neoplasm of lip	4155171	Maps to
C00.9	ICD10CM	371996000	Malignant neoplasm of lip, unspecified	Primary malignant neoplasm of lip	4155171	Maps to
C01	ICD10	93687001	Malignant neoplasm of base of tongue	Primary malignant neoplasm of base of tongue	256633	Maps to
C01	ICD10CM	93687001	Malignant neoplasm of base of tongue	Primary malignant neoplasm of base of tongue	256633	Maps to
C02	ICD10	94101009	Malignant neoplasm of other and unspecified parts of tongue	Primary malignant neoplasm of tongue	437498	Maps to
C02	ICD10CM	94101009	Malignant neoplasm of other and unspecified parts of tongue	Primary malignant neoplasm of tongue	437498	Maps to
C02.0	ICD10CM	93773005	Malignant neoplasm of dorsal surface of tongue	Primary malignant neoplasm of dorsal surface of tongue	434587	Maps to
C02.0	ICD10	93773005	Malignant neoplasm: Dorsal surface of tongue	Primary malignant neoplasm of dorsal surface of tongue	434587	Maps to
C02.1	ICD10	371975007	Malignant neoplasm: Border of tongue	Primary malignant neoplasm of border of tongue	4156114	Maps to
C02.1	ICD10CM	371975007	Malignant neoplasm of border of tongue	Primary malignant neoplasm of border of tongue	4156114	Maps to
C02.2	ICD10	94134006	Malignant neoplasm: Ventral surface of tongue	Primary malignant neoplasm of ventral surface of tongue	437220	Maps to
C02.2	ICD10CM	94134006	Malignant neoplasm of ventral surface of tongue	Primary malignant neoplasm of ventral surface of tongue	437220	Maps to
C02.3	ICD10	371968006	Malignant neoplasm: Anterior two-thirds of tongue, part unspecified	Primary malignant neoplasm of anterior two-thirds of tongue	436042	Maps to
C02.3	ICD10CM	371968006	Malignant neoplasm of anterior two-thirds of tongue, part unspecified	Primary malignant neoplasm of anterior two-thirds of tongue	436042	Maps to
C02.4	ICD10CM	93868009	Malignant neoplasm of lingual tonsil	Primary malignant neoplasm of lingual tonsil	434289	Maps to
C02.4	ICD10	93868009	Malignant neoplasm: Lingual tonsil	Primary malignant neoplasm of lingual tonsil	434289	Maps to
C02.8	ICD10	109823006	Malignant neoplasm: Overlapping lesion of tongue	Overlapping malignant neoplasm of tongue	436043	Maps to
C02.8	ICD10CM	109823006	Malignant neoplasm of overlapping sites of tongue	Overlapping malignant neoplasm of tongue	436043	Maps to
C02.9	ICD10	94101009	Malignant neoplasm: Tongue, unspecified	Primary malignant neoplasm of tongue	437498	Maps to
C02.9	ICD10CM	94101009	Malignant neoplasm of tongue, unspecified	Primary malignant neoplasm of tongue	437498	Maps to
C03	ICD10CM	371990006	Malignant neoplasm of gum	Primary malignant neoplasm of gum	140950	Maps to
C03	ICD10	371990006	Malignant neoplasm of gum	Primary malignant neoplasm of gum	140950	Maps to
C03.0	ICD10CM	372022008	Malignant neoplasm of upper gum	Primary malignant neoplasm of upper gum	435478	Maps to
C03.0	ICD10	372022008	Malignant neoplasm: Upper gum	Primary malignant neoplasm of upper gum	435478	Maps to
C03.1	ICD10	371997009	Malignant neoplasm: Lower gum	Primary malignant neoplasm of lower gum	440335	Maps to
C03.1	ICD10CM	371997009	Malignant neoplasm of lower gum	Primary malignant neoplasm of lower gum	440335	Maps to
C03.9	ICD10	371990006	Malignant neoplasm: Gum, unspecified	Primary malignant neoplasm of gum	140950	Maps to
C03.9	ICD10CM	371990006	Malignant neoplasm of gum, unspecified	Primary malignant neoplasm of gum	140950	Maps to
C04	ICD10CM	93802007	Malignant neoplasm of floor of mouth	Primary malignant neoplasm of floor of mouth	135750	Maps to
C04	ICD10	93802007	Malignant neoplasm of floor of mouth	Primary malignant neoplasm of floor of mouth	135750	Maps to
C04.0	ICD10CM	93672006	Malignant neoplasm of anterior floor of mouth	Primary malignant neoplasm of anterior portion of floor of mouth	438982	Maps to
C04.0	ICD10	93672006	Malignant neoplasm: Anterior floor of mouth	Primary malignant neoplasm of anterior portion of floor of mouth	438982	Maps to
C04.1	ICD10	187653008	Malignant neoplasm: Lateral floor of mouth	Malignant tumor of lateral floor of mouth	4089530	Maps to
C04.1	ICD10CM	93860002	Malignant neoplasm of lateral floor of mouth	Primary malignant neoplasm of lateral portion of floor of mouth	440344	Maps to
C04.8	ICD10CM	109830000	Malignant neoplasm of overlapping sites of floor of mouth	Overlapping malignant neoplasm of floor of mouth	140955	Maps to
C04.8	ICD10	109830000	Malignant neoplasm: Overlapping lesion of floor of mouth	Overlapping malignant neoplasm of floor of mouth	140955	Maps to
C04.9	ICD10	93802007	Malignant neoplasm: Floor of mouth, unspecified	Primary malignant neoplasm of floor of mouth	135750	Maps to
C04.9	ICD10CM	93802007	Malignant neoplasm of floor of mouth, unspecified	Primary malignant neoplasm of floor of mouth	135750	Maps to
C05	ICD10CM	372002009	Malignant neoplasm of palate	Primary malignant neoplasm of palate	134290	Maps to
C05	ICD10	372002009	Malignant neoplasm of palate	Primary malignant neoplasm of palate	134290	Maps to
C05.0	ICD10	371991005	Malignant neoplasm: Hard palate	Primary malignant neoplasm of hard palate	438694	Maps to
C05.0	ICD10CM	371991005	Malignant neoplasm of hard palate	Primary malignant neoplasm of hard palate	438694	Maps to
C05.1	ICD10CM	94049001	Malignant neoplasm of soft palate	Primary malignant neoplasm of soft palate	254282	Maps to
C05.1	ICD10	94049001	Malignant neoplasm: Soft palate	Primary malignant neoplasm of soft palate	254282	Maps to
C05.2	ICD10	94129007	Malignant neoplasm: Uvula	Primary malignant neoplasm of uvula	434285	Maps to
C05.2	ICD10CM	94129007	Malignant neoplasm of uvula	Primary malignant neoplasm of uvula	434285	Maps to
C05.8	ICD10	109831001	Malignant neoplasm: Overlapping lesion of palate	Overlapping malignant neoplasm of palate	4001170	Maps to
C05.8	ICD10CM	109831001	Malignant neoplasm of overlapping sites of palate	Overlapping malignant neoplasm of palate	4001170	Maps to
C05.9	ICD10	372002009	Malignant neoplasm: Palate, unspecified	Primary malignant neoplasm of palate	134290	Maps to
C05.9	ICD10CM	372002009	Malignant neoplasm of palate, unspecified	Primary malignant neoplasm of palate	134290	Maps to
C06	ICD10	363505006	Malignant neoplasm of other and unspecified parts of mouth	Malignant tumor of oral cavity	25189	Maps to
C06	ICD10CM	372001002	Malignant neoplasm of other and unspecified parts of mouth	Primary malignant neoplasm of oral cavity	439404	Maps to
C06.0	ICD10CM	371976008	Malignant neoplasm of cheek mucosa	Primary malignant neoplasm of buccal mucosa	134579	Maps to
C06.0	ICD10	371976008	Malignant neoplasm: Cheek mucosa	Primary malignant neoplasm of buccal mucosa	134579	Maps to
C06.1	ICD10CM	94138009	Malignant neoplasm of vestibule of mouth	Primary malignant neoplasm of vestibule of mouth	261808	Maps to
C06.1	ICD10	94138009	Malignant neoplasm: Vestibule of mouth	Primary malignant neoplasm of vestibule of mouth	261808	Maps to
C06.2	ICD10CM	93989001	Malignant neoplasm of retromolar area	Primary malignant neoplasm of retromolar area	433704	Maps to
C06.2	ICD10	93989001	Malignant neoplasm: Retromolar area	Primary malignant neoplasm of retromolar area	433704	Maps to
C06.8	ICD10CM	109830000	Malignant neoplasm of overlapping sites of other and unspecified parts of mouth	Overlapping malignant neoplasm of floor of mouth	140955	Maps to
C06.8	ICD10	372001002	Malignant neoplasm: Overlapping lesion of other and unspecified parts of mouth	Primary malignant neoplasm of oral cavity	439404	Maps to
C06.80	ICD10CM	109830000	Malignant neoplasm of overlapping sites of unspecified parts of mouth	Overlapping malignant neoplasm of floor of mouth	140955	Maps to
C06.89	ICD10CM	109830000	Malignant neoplasm of overlapping sites of other parts of mouth	Overlapping malignant neoplasm of floor of mouth	140955	Maps to
C06.9	ICD10CM	372001002	Malignant neoplasm of mouth, unspecified	Primary malignant neoplasm of oral cavity	439404	Maps to
C06.9	ICD10	372001002	Malignant neoplasm: Mouth, unspecified	Primary malignant neoplasm of oral cavity	439404	Maps to
C07	ICD10	372004005	Malignant neoplasm of parotid gland	Primary malignant neoplasm of parotid gland	434588	Maps to
C07	ICD10CM	372004005	Malignant neoplasm of parotid gland	Primary malignant neoplasm of parotid gland	434588	Maps to
C08	ICD10	93883004	Malignant neoplasm of other and unspecified major salivary glands	Primary malignant neoplasm of major salivary gland	4247836	Maps to
C08	ICD10CM	93883004	Malignant neoplasm of other and unspecified major salivary glands	Primary malignant neoplasm of major salivary gland	4247836	Maps to
C08.0	ICD10	93883004	Malignant neoplasm: Submandibular gland	Primary malignant neoplasm of major salivary gland	4247836	Maps to
C08.0	ICD10CM	93883004	Malignant neoplasm of submandibular gland	Primary malignant neoplasm of major salivary gland	4247836	Maps to
C08.1	ICD10	94076001	Malignant neoplasm: Sublingual gland	Primary malignant neoplasm of sublingual gland	439738	Maps to
C08.1	ICD10CM	94076001	Malignant neoplasm of sublingual gland	Primary malignant neoplasm of sublingual gland	439738	Maps to
C08.8	ICD10	109824000	Malignant neoplasm: Overlapping lesion of major salivary glands	Overlapping malignant neoplasm of major salivary gland	28356	Maps to
C08.9	ICD10	93883004	Malignant neoplasm: Major salivary gland, unspecified	Primary malignant neoplasm of major salivary gland	4247836	Maps to
C08.9	ICD10CM	93883004	Malignant neoplasm of major salivary gland, unspecified	Primary malignant neoplasm of major salivary gland	4247836	Maps to
C09	ICD10	372020000	Malignant neoplasm of tonsil	Primary malignant neoplasm of tonsil	31509	Maps to
C09	ICD10CM	372020000	Malignant neoplasm of tonsil	Primary malignant neoplasm of tonsil	31509	Maps to
C09.0	ICD10CM	94102002	Malignant neoplasm of tonsillar fossa	Primary malignant neoplasm of tonsillar fossa	433709	Maps to
C09.0	ICD10	94102002	Malignant neoplasm: Tonsillar fossa	Primary malignant neoplasm of tonsillar fossa	433709	Maps to
C09.1	ICD10CM	94103007	Malignant neoplasm of tonsillar pillar (anterior) (posterior)	Primary malignant neoplasm of tonsillar pillar	440047	Maps to
C09.1	ICD10	94103007	Malignant neoplasm: Tonsillar pillar (anterior)(posterior)	Primary malignant neoplasm of tonsillar pillar	440047	Maps to
C09.8	ICD10	110013004	Malignant neoplasm: Overlapping lesion of tonsil	Overlapping malignant neoplasm of tonsil	4002498	Maps to
C09.8	ICD10CM	110013004	Malignant neoplasm of overlapping sites of tonsil	Overlapping malignant neoplasm of tonsil	4002498	Maps to
C09.9	ICD10CM	372020000	Malignant neoplasm of tonsil, unspecified	Primary malignant neoplasm of tonsil	31509	Maps to
C09.9	ICD10	372020000	Malignant neoplasm: Tonsil, unspecified	Primary malignant neoplasm of tonsil	31509	Maps to
C10	ICD10	93933005	Malignant neoplasm of oropharynx	Primary malignant neoplasm of oropharynx	432833	Maps to
C10	ICD10CM	93933005	Malignant neoplasm of oropharynx	Primary malignant neoplasm of oropharynx	432833	Maps to
C10.0	ICD10	94132005	Malignant neoplasm: Vallecula	Primary malignant neoplasm of vallecula	438360	Maps to
C10.0	ICD10CM	94132005	Malignant neoplasm of vallecula	Primary malignant neoplasm of vallecula	438360	Maps to
C10.1	ICD10CM	93670003	Malignant neoplasm of anterior surface of epiglottis	Primary malignant neoplasm of anterior aspect of epiglottis	436643	Maps to
C10.1	ICD10	93670003	Malignant neoplasm: Anterior surface of epiglottis	Primary malignant neoplasm of anterior aspect of epiglottis	436643	Maps to
C10.2	ICD10	93862005	Malignant neoplasm: Lateral wall of oropharynx	Primary malignant neoplasm of lateral wall of oropharynx	440345	Maps to
C10.2	ICD10CM	93862005	Malignant neoplasm of lateral wall of oropharynx	Primary malignant neoplasm of lateral wall of oropharynx	440345	Maps to
C10.3	ICD10CM	93971002	Malignant neoplasm of posterior wall of oropharynx	Primary malignant neoplasm of posterior wall of oropharynx	439739	Maps to
C10.3	ICD10	93971002	Malignant neoplasm: Posterior wall of oropharynx	Primary malignant neoplasm of posterior wall of oropharynx	439739	Maps to
C10.4	ICD10	109834009	Malignant neoplasm: Branchial cleft	Primary malignant neoplasm of branchial cleft	4003674	Maps to
C10.4	ICD10CM	109834009	Malignant neoplasm of branchial cleft	Primary malignant neoplasm of branchial cleft	4003674	Maps to
C10.8	ICD10CM	109832008	Malignant neoplasm of overlapping sites of oropharynx	Overlapping malignant neoplasm of oropharynx	438691	Maps to
C10.8	ICD10	109832008	Malignant neoplasm: Overlapping lesion of oropharynx	Overlapping malignant neoplasm of oropharynx	438691	Maps to
C10.9	ICD10	93933005	Malignant neoplasm: Oropharynx, unspecified	Primary malignant neoplasm of oropharynx	432833	Maps to
C10.9	ICD10CM	93933005	Malignant neoplasm of oropharynx, unspecified	Primary malignant neoplasm of oropharynx	432833	Maps to
C11	ICD10CM	722529000	Malignant neoplasm of nasopharynx	Primary malignant epithelial neoplasm of nasopharynx	36716501	Maps to
C11	ICD10	187692001	Malignant neoplasm of nasopharynx	Malignant tumor of nasopharynx	4095312	Maps to
C11.0	ICD10CM	94078000	Malignant neoplasm of superior wall of nasopharynx	Primary malignant neoplasm of superior wall of nasopharynx	441223	Maps to
C11.0	ICD10	94078000	Malignant neoplasm: Superior wall of nasopharynx	Primary malignant neoplasm of superior wall of nasopharynx	441223	Maps to
C11.1	ICD10	93970001	Malignant neoplasm: Posterior wall of nasopharynx	Primary malignant neoplasm of posterior wall of nasopharynx	436344	Maps to
C11.1	ICD10CM	93970001	Malignant neoplasm of posterior wall of nasopharynx	Primary malignant neoplasm of posterior wall of nasopharynx	436344	Maps to
C11.2	ICD10CM	93861003	Malignant neoplasm of lateral wall of nasopharynx	Primary malignant neoplasm of lateral wall of nasopharynx	438692	Maps to
C11.2	ICD10	93861003	Malignant neoplasm: Lateral wall of nasopharynx	Primary malignant neoplasm of lateral wall of nasopharynx	438692	Maps to
C11.3	ICD10	93674007	Malignant neoplasm: Anterior wall of nasopharynx	Primary malignant neoplasm of anterior wall of nasopharynx	438080	Maps to
C11.3	ICD10CM	93674007	Malignant neoplasm of anterior wall of nasopharynx	Primary malignant neoplasm of anterior wall of nasopharynx	438080	Maps to
C11.8	ICD10	109367000	Malignant neoplasm: Overlapping lesion of nasopharynx	Overlapping malignant neoplasm of nasopharynx	432558	Maps to
C11.8	ICD10CM	109367000	Malignant neoplasm of overlapping sites of nasopharynx	Overlapping malignant neoplasm of nasopharynx	432558	Maps to
C11.9	ICD10	226521000119108	Malignant neoplasm: Nasopharynx, unspecified	Primary malignant neoplasm of nasopharynx	36684473	Maps to
C11.9	ICD10	187692001	Malignant neoplasm: Nasopharynx, unspecified	Malignant tumor of nasopharynx	4095312	Maps to
C11.9	ICD10CM	93824007	Malignant neoplasm of nasopharynx, unspecified	Primary malignant neoplasm of head	442131	Maps to
C11.9	ICD10CM	187692001	Malignant neoplasm of nasopharynx, unspecified	Malignant tumor of nasopharynx	4095312	Maps to
C12	ICD10	93978008	Malignant neoplasm of piriform sinus	Primary malignant neoplasm of pyriform sinus	435190	Maps to
C12	ICD10CM	93978008	Malignant neoplasm of pyriform sinus	Primary malignant neoplasm of pyriform sinus	435190	Maps to
C13	ICD10	93831006	Malignant neoplasm of hypopharynx	Primary malignant neoplasm of hypopharynx	439746	Maps to
C13	ICD10CM	93831006	Malignant neoplasm of hypopharynx	Primary malignant neoplasm of hypopharynx	439746	Maps to
C13.0	ICD10CM	93967000	Malignant neoplasm of postcricoid region	Primary malignant neoplasm of postcricoid region	436922	Maps to
C13.0	ICD10	93967000	Malignant neoplasm: Postcricoid region	Primary malignant neoplasm of postcricoid region	436922	Maps to
C13.1	ICD10CM	93829002	Malignant neoplasm of aryepiglottic fold, hypopharyngeal aspect	Primary malignant neoplasm of hypopharyngeal aspect of aryepiglottic fold	434577	Maps to
C13.1	ICD10	93829002	Malignant neoplasm: Aryepiglottic fold, hypopharyngeal aspect	Primary malignant neoplasm of hypopharyngeal aspect of aryepiglottic fold	434577	Maps to
C13.2	ICD10CM	93968005	Malignant neoplasm of posterior wall of hypopharynx	Primary malignant neoplasm of posterior hypopharyngeal wall	435474	Maps to
C13.2	ICD10	93968005	Malignant neoplasm: Posterior wall of hypopharynx	Primary malignant neoplasm of posterior hypopharyngeal wall	435474	Maps to
C13.8	ICD10CM	109368005	Malignant neoplasm of overlapping sites of hypopharynx	Overlapping malignant neoplasm of hypopharynx	440044	Maps to
C13.8	ICD10	109368005	Malignant neoplasm: Overlapping lesion of hypopharynx	Overlapping malignant neoplasm of hypopharynx	440044	Maps to
C13.9	ICD10CM	93831006	Malignant neoplasm of hypopharynx, unspecified	Primary malignant neoplasm of hypopharynx	439746	Maps to
C13.9	ICD10	93831006	Malignant neoplasm: Hypopharynx, unspecified	Primary malignant neoplasm of hypopharynx	439746	Maps to
C14	ICD10CM	93824007	Malignant neoplasm of other and ill-defined sites in the lip, oral cavity and pharynx	Primary malignant neoplasm of head	442131	Maps to
C14	ICD10CM	271323007	Malignant neoplasm of other and ill-defined sites in the lip, oral cavity and pharynx	Malignant neoplasm of lip, oral cavity and pharynx	436045	Maps to
C14	ICD10	363357005	Malignant neoplasm of other and ill-defined sites in the lip, oral cavity and pharynx	Malignant tumor of ill-defined site	443389	Maps to
C14	ICD10	271323007	Malignant neoplasm of other and ill-defined sites in the lip, oral cavity and pharynx	Malignant neoplasm of lip, oral cavity and pharynx	436045	Maps to
C14	ICD10CM	255052006	Malignant neoplasm of other and ill-defined sites in the lip, oral cavity and pharynx	Malignant tumor of unknown origin	4114221	Maps to
C14.0	ICD10	93961004	Malignant neoplasm: Pharynx, unspecified	Primary malignant neoplasm of pharynx	28083	Maps to
C14.0	ICD10CM	93961004	Malignant neoplasm of pharynx, unspecified	Primary malignant neoplasm of pharynx	28083	Maps to
C14.2	ICD10CM	94144008	Malignant neoplasm of Waldeyer's ring	Primary malignant neoplasm of Waldeyer's ring	432254	Maps to
C14.2	ICD10	94144008	Malignant neoplasm: Waldeyer ring	Primary malignant neoplasm of Waldeyer's ring	432254	Maps to
C14.8	ICD10	109833003	Malignant neoplasm: Overlapping lesion of lip, oral cavity and pharynx	Overlapping malignant neoplasm of lip, oral cavity and pharynx	444224	Maps to
C14.8	ICD10CM	109833003	Malignant neoplasm of overlapping sites of lip, oral cavity and pharynx	Overlapping malignant neoplasm of lip, oral cavity and pharynx	444224	Maps to
C15	ICD10	371984007	Malignant neoplasm of oesophagus	Primary malignant neoplasm of esophagus	26638	Maps to
C15	ICD10CM	371984007	Malignant neoplasm of esophagus	Primary malignant neoplasm of esophagus	26638	Maps to
C15.0	ICD10	371978009	Malignant neoplasm: Cervical part of oesophagus	Primary malignant neoplasm of cervical esophagus	441224	Maps to
C15.1	ICD10	372017008	Malignant neoplasm: Thoracic part of oesophagus	Primary malignant neoplasm of thoracic esophagus	135476	Maps to
C15.2	ICD10	371962007	Malignant neoplasm: Abdominal part of oesophagus	Primary malignant neoplasm of abdominal esophagus	193971	Maps to
C15.3	ICD10	372023003	Malignant neoplasm: Upper third of oesophagus	Primary malignant neoplasm of upper third of esophagus	432260	Maps to
C15.3	ICD10CM	372023003	Malignant neoplasm of upper third of esophagus	Primary malignant neoplasm of upper third of esophagus	432260	Maps to
C15.4	ICD10	371999007	Malignant neoplasm: Middle third of oesophagus	Primary malignant neoplasm of middle third of esophagus	437805	Maps to
C15.4	ICD10CM	371999007	Malignant neoplasm of middle third of esophagus	Primary malignant neoplasm of middle third of esophagus	437805	Maps to
C15.5	ICD10CM	371998004	Malignant neoplasm of lower third of esophagus	Primary malignant neoplasm of lower third of esophagus	193138	Maps to
C15.5	ICD10	371998004	Malignant neoplasm: Lower third of oesophagus	Primary malignant neoplasm of lower third of esophagus	193138	Maps to
C15.8	ICD10	109835005	Malignant neoplasm: Overlapping lesion of oesophagus	Overlapping malignant neoplasm of esophagus	25748	Maps to
C15.8	ICD10CM	109835005	Malignant neoplasm of overlapping sites of esophagus	Overlapping malignant neoplasm of esophagus	25748	Maps to
C15.9	ICD10CM	371984007	Malignant neoplasm of esophagus, unspecified	Primary malignant neoplasm of esophagus	26638	Maps to
C15.9	ICD10	371984007	Malignant neoplasm: Oesophagus, unspecified	Primary malignant neoplasm of esophagus	26638	Maps to
C16	ICD10	372014001	Malignant neoplasm of stomach	Primary malignant neoplasm of stomach	196044	Maps to
C16	ICD10CM	372014001	Malignant neoplasm of stomach	Primary malignant neoplasm of stomach	196044	Maps to
C16.0	ICD10	93738008	Malignant neoplasm: Cardia	Primary malignant neoplasm of cardia of stomach	432838	Maps to
C16.0	ICD10CM	93738008	Malignant neoplasm of cardia	Primary malignant neoplasm of cardia of stomach	432838	Maps to
C16.1	ICD10	93809003	Malignant neoplasm: Fundus of stomach	Primary malignant neoplasm of fundus of stomach	435751	Maps to
C16.1	ICD10CM	93809003	Malignant neoplasm of fundus of stomach	Primary malignant neoplasm of fundus of stomach	435751	Maps to
C16.2	ICD10	93717002	Malignant neoplasm: Body of stomach	Primary malignant neoplasm of body of stomach	193422	Maps to
C16.2	ICD10CM	93717002	Malignant neoplasm of body of stomach	Primary malignant neoplasm of body of stomach	193422	Maps to
C16.3	ICD10CM	93976007	Malignant neoplasm of pyloric antrum	Primary malignant neoplasm of pyloric antrum	438089	Maps to
C16.3	ICD10	93976007	Malignant neoplasm: Pyloric antrum	Primary malignant neoplasm of pyloric antrum	438089	Maps to
C16.4	ICD10CM	93977003	Malignant neoplasm of pylorus	Primary malignant neoplasm of pylorus	192255	Maps to
C16.4	ICD10	93977003	Malignant neoplasm: Pylorus	Primary malignant neoplasm of pylorus	192255	Maps to
C16.5	ICD10CM	93867004	Malignant neoplasm of lesser curvature of stomach, unspecified	Primary malignant neoplasm of lesser curvature of stomach	434292	Maps to
C16.5	ICD10	93867004	Malignant neoplasm: Lesser curvature of stomach, unspecified	Primary malignant neoplasm of lesser curvature of stomach	434292	Maps to
C16.6	ICD10CM	93818001	Malignant neoplasm of greater curvature of stomach, unspecified	Primary malignant neoplasm of greater curvature of stomach	437224	Maps to
C16.6	ICD10	93818001	Malignant neoplasm: Greater curvature of stomach, unspecified	Primary malignant neoplasm of greater curvature of stomach	437224	Maps to
C16.8	ICD10CM	109836006	Malignant neoplasm of overlapping sites of stomach	Overlapping malignant neoplasm of stomach	197803	Maps to
C16.8	ICD10	109836006	Malignant neoplasm: Overlapping lesion of stomach	Overlapping malignant neoplasm of stomach	197803	Maps to
C16.9	ICD10	372014001	Malignant neoplasm: Stomach, unspecified	Primary malignant neoplasm of stomach	196044	Maps to
C16.9	ICD10CM	372014001	Malignant neoplasm of stomach, unspecified	Primary malignant neoplasm of stomach	196044	Maps to
C17	ICD10CM	94048009	Malignant neoplasm of small intestine	Primary malignant neoplasm of small intestine	192836	Maps to
C17	ICD10	363509000	Malignant neoplasm of small intestine	Malignant tumor of small intestine	443397	Maps to
C17.0	ICD10	93775003	Malignant neoplasm: Duodenum	Primary malignant neoplasm of duodenum	435752	Maps to
C17.0	ICD10CM	93775003	Malignant neoplasm of duodenum	Primary malignant neoplasm of duodenum	435752	Maps to
C17.1	ICD10CM	93846004	Malignant neoplasm of jejunum	Primary malignant neoplasm of jejunum	436913	Maps to
C17.1	ICD10	93846004	Malignant neoplasm: Jejunum	Primary malignant neoplasm of jejunum	436913	Maps to
C17.2	ICD10	93832004	Malignant neoplasm: Ileum	Primary malignant neoplasm of ileum	4311480	Maps to
C17.2	ICD10CM	93832004	Malignant neoplasm of ileum	Primary malignant neoplasm of ileum	4311480	Maps to
C17.3	ICD10CM	187752007	Meckel's diverticulum, malignant	Malignant tumor of Meckel's diverticulum	4094863	Maps to
C17.3	ICD10	93890009	Malignant neoplasm: Meckel diverticulum	Primary malignant neoplasm of Meckel's diverticulum	432256	Maps to
C17.8	ICD10	109837002	Malignant neoplasm: Overlapping lesion of small intestine	Overlapping malignant neoplasm of small intestine	199747	Maps to
C17.8	ICD10CM	109837002	Malignant neoplasm of overlapping sites of small intestine	Overlapping malignant neoplasm of small intestine	199747	Maps to
C17.9	ICD10CM	94048009	Malignant neoplasm of small intestine, unspecified	Primary malignant neoplasm of small intestine	192836	Maps to
C17.9	ICD10	94048009	Malignant neoplasm: Small intestine, unspecified	Primary malignant neoplasm of small intestine	192836	Maps to
C18	ICD10	93761005	Malignant neoplasm of colon	Primary malignant neoplasm of colon	197500	Maps to
C18	ICD10CM	93761005	Malignant neoplasm of colon	Primary malignant neoplasm of colon	197500	Maps to
C18.0	ICD10	371977004	Malignant neoplasm: Caecum	Primary malignant neoplasm of cecum	432837	Maps to
C18.0	ICD10CM	371977004	Malignant neoplasm of cecum	Primary malignant neoplasm of cecum	432837	Maps to
C18.1	ICD10CM	93679002	Malignant neoplasm of appendix	Primary malignant neoplasm of appendix	433143	Maps to
C18.1	ICD10	93679002	Malignant neoplasm: Appendix	Primary malignant neoplasm of appendix	433143	Maps to
C18.2	ICD10	93683002	Malignant neoplasm: Ascending colon	Primary malignant neoplasm of ascending colon	4247719	Maps to
C18.2	ICD10CM	93683002	Malignant neoplasm of ascending colon	Primary malignant neoplasm of ascending colon	4247719	Maps to
C18.3	ICD10CM	93826009	Malignant neoplasm of hepatic flexure	Primary malignant neoplasm of hepatic flexure of colon	438979	Maps to
C18.3	ICD10	93826009	Malignant neoplasm: Hepatic flexure	Primary malignant neoplasm of hepatic flexure of colon	438979	Maps to
C18.4	ICD10	94105000	Malignant neoplasm: Transverse colon	Primary malignant neoplasm of transverse colon	432257	Maps to
C18.4	ICD10CM	94105000	Malignant neoplasm of transverse colon	Primary malignant neoplasm of transverse colon	432257	Maps to
C18.5	ICD10	94072004	Malignant neoplasm: Splenic flexure	Primary malignant neoplasm of splenic flexure of colon	437798	Maps to
C18.5	ICD10CM	94072004	Malignant neoplasm of splenic flexure	Primary malignant neoplasm of splenic flexure of colon	437798	Maps to
C18.6	ICD10CM	93771007	Malignant neoplasm of descending colon	Primary malignant neoplasm of descending colon	441800	Maps to
C18.6	ICD10	93771007	Malignant neoplasm: Descending colon	Primary malignant neoplasm of descending colon	441800	Maps to
C18.7	ICD10CM	94006002	Malignant neoplasm of sigmoid colon	Primary malignant neoplasm of sigmoid colon	436635	Maps to
C18.7	ICD10	94006002	Malignant neoplasm: Sigmoid colon	Primary malignant neoplasm of sigmoid colon	436635	Maps to
C18.8	ICD10	109838007	Malignant neoplasm: Overlapping lesion of colon	Overlapping malignant neoplasm of colon	79740	Maps to
C18.8	ICD10CM	109838007	Malignant neoplasm of overlapping sites of colon	Overlapping malignant neoplasm of colon	79740	Maps to
C18.9	ICD10CM	93761005	Malignant neoplasm of colon, unspecified	Primary malignant neoplasm of colon	197500	Maps to
C18.9	ICD10	93761005	Malignant neoplasm: Colon, unspecified	Primary malignant neoplasm of colon	197500	Maps to
C19	ICD10CM	93980002	Malignant neoplasm of rectosigmoid junction	Primary malignant neoplasm of rectosigmoid junction	438699	Maps to
C19	ICD10	93980002	Malignant neoplasm of rectosigmoid junction	Primary malignant neoplasm of rectosigmoid junction	438699	Maps to
C20	ICD10	93984006	Malignant neoplasm of rectum	Primary malignant neoplasm of rectum	74582	Maps to
C20	ICD10CM	93984006	Malignant neoplasm of rectum	Primary malignant neoplasm of rectum	74582	Maps to
C21	ICD10CM	443488001	Malignant neoplasm of anus and anal canal	Malignant neoplasm of anorectum	40481902	Maps to
C21	ICD10	443488001	Malignant neoplasm of anus and anal canal	Malignant neoplasm of anorectum	40481902	Maps to
C21.0	ICD10	93676009	Malignant neoplasm: Anus, unspecified	Primary malignant neoplasm of anus	80045	Maps to
C21.0	ICD10CM	93676009	Malignant neoplasm of anus, unspecified	Primary malignant neoplasm of anus	80045	Maps to
C21.1	ICD10CM	93669004	Malignant neoplasm of anal canal	Primary malignant neoplasm of anal canal	436348	Maps to
C21.1	ICD10	93669004	Malignant neoplasm: Anal canal	Primary malignant neoplasm of anal canal	436348	Maps to
C21.2	ICD10	109840002	Malignant neoplasm: Cloacogenic zone	Primary malignant neoplasm of cloacogenic zone	4003675	Maps to
C21.2	ICD10CM	109840002	Malignant neoplasm of cloacogenic zone	Primary malignant neoplasm of cloacogenic zone	4003675	Maps to
C21.8	ICD10CM	109839004	Malignant neoplasm of overlapping sites of rectum, anus and anal canal	Overlapping malignant neoplasm of rectum, anus and anal canal	438090	Maps to
C21.8	ICD10	109839004	Malignant neoplasm: Overlapping lesion of rectum, anus and anal canal	Overlapping malignant neoplasm of rectum, anus and anal canal	438090	Maps to
C22	ICD10CM	187767006	Malignant neoplasm of liver and intrahepatic bile ducts	Malignant neoplasm of liver and intrahepatic bile ducts	4095432	Maps to
C22	ICD10	187767006	Malignant neoplasm of liver and intrahepatic bile ducts	Malignant neoplasm of liver and intrahepatic bile ducts	4095432	Maps to
C22.0	ICD10CM	109841003	Liver cell carcinoma	Liver cell carcinoma	4001171	Maps to
C22.0	ICD10	109841003	Malignant neoplasm: Liver cell carcinoma	Liver cell carcinoma	4001171	Maps to
C22.1	ICD10	109842005	Malignant neoplasm: Intrahepatic bile duct carcinoma	Intrahepatic bile duct carcinoma	4001664	Maps to
C22.1	ICD10CM	109842005	Intrahepatic bile duct carcinoma	Intrahepatic bile duct carcinoma	4001664	Maps to
C22.2	ICD10	109843000	Malignant neoplasm: Hepatoblastoma	Hepatoblastoma	4001172	Maps to
C22.2	ICD10CM	109843000	Hepatoblastoma	Hepatoblastoma	4001172	Maps to
C22.3	ICD10	109844006	Malignant neoplasm: Angiosarcoma of liver	Angiosarcoma of liver	4003021	Maps to
C22.3	ICD10CM	109844006	Angiosarcoma of liver	Angiosarcoma of liver	4003021	Maps to
C22.4	ICD10	254601002	Malignant neoplasm: Other sarcomas of liver	Sarcoma of liver	4115271	Maps to
C22.4	ICD10CM	254601002	Other sarcomas of liver	Sarcoma of liver	4115271	Maps to
C22.4	ICD10	95214007	Malignant neoplasm: Other sarcomas of liver	Primary malignant neoplasm of liver	201519	Maps to
C22.7	ICD10	109841003	Malignant neoplasm: Other specified carcinomas of liver	Liver cell carcinoma	4001171	Maps to
C22.7	ICD10CM	109841003	Other specified carcinomas of liver	Liver cell carcinoma	4001171	Maps to
C22.8	ICD10CM	95214007	Malignant neoplasm of liver, primary, unspecified as to type	Primary malignant neoplasm of liver	201519	Maps to
C22.9	ICD10CM	93870000	Malignant neoplasm of liver, not specified as primary or secondary	Malignant neoplasm of liver	4246127	Maps to
C22.9	ICD10	95214007	Malignant neoplasm: Liver, unspecified	Primary malignant neoplasm of liver	201519	Maps to
C23	ICD10	372139008	Malignant neoplasm of gallbladder	Primary malignant neoplasm of gallbladder	197806	Maps to
C23	ICD10CM	372139008	Malignant neoplasm of gallbladder	Primary malignant neoplasm of gallbladder	197806	Maps to
C24	ICD10CM	371970002	Malignant neoplasm of other and unspecified parts of biliary tract	Primary malignant neoplasm of biliary tract	194589	Maps to
C24	ICD10	371970002	Malignant neoplasm of other and unspecified parts of biliary tract	Primary malignant neoplasm of biliary tract	194589	Maps to
C24.0	ICD10	446189008	Malignant neoplasm: Extrahepatic bile duct	Primary malignant neoplasm of extrahepatic bile duct	40486896	Maps to
C24.0	ICD10CM	446189008	Malignant neoplasm of extrahepatic bile duct	Primary malignant neoplasm of extrahepatic bile duct	40486896	Maps to
C24.1	ICD10CM	371967001	Malignant neoplasm of ampulla of Vater	Primary malignant neoplasm of ampulla of Vater	441225	Maps to
C24.1	ICD10	371967001	Malignant neoplasm: Ampulla of Vater	Primary malignant neoplasm of ampulla of Vater	441225	Maps to
C24.8	ICD10CM	109847004	Malignant neoplasm of overlapping sites of biliary tract	Overlapping malignant neoplasm of biliary tract	198695	Maps to
C24.8	ICD10	109847004	Malignant neoplasm: Overlapping lesion of biliary tract	Overlapping malignant neoplasm of biliary tract	198695	Maps to
C24.9	ICD10	371970002	Malignant neoplasm: Biliary tract, unspecified	Primary malignant neoplasm of biliary tract	194589	Maps to
C24.9	ICD10CM	371970002	Malignant neoplasm of biliary tract, unspecified	Primary malignant neoplasm of biliary tract	194589	Maps to
C25	ICD10CM	372003004	Malignant neoplasm of pancreas	Primary malignant neoplasm of pancreas	199754	Maps to
C25	ICD10	372003004	Malignant neoplasm of pancreas	Primary malignant neoplasm of pancreas	199754	Maps to
C25.0	ICD10CM	372119009	Malignant neoplasm of head of pancreas	Primary malignant neoplasm of head of pancreas	440649	Maps to
C25.0	ICD10	372119009	Malignant neoplasm: Head of pancreas	Primary malignant neoplasm of head of pancreas	440649	Maps to
C25.1	ICD10CM	93715005	Malignant neoplasm of body of pancreas	Primary malignant neoplasm of body of pancreas	434293	Maps to
C25.1	ICD10	93715005	Malignant neoplasm: Body of pancreas	Primary malignant neoplasm of body of pancreas	434293	Maps to
C25.2	ICD10	94082003	Malignant neoplasm: Tail of pancreas	Primary malignant neoplasm of tail of pancreas	432843	Maps to
C25.2	ICD10CM	94082003	Malignant neoplasm of tail of pancreas	Primary malignant neoplasm of tail of pancreas	432843	Maps to
C25.3	ICD10CM	93939009	Malignant neoplasm of pancreatic duct	Primary malignant neoplasm of pancreatic duct	433423	Maps to
C25.3	ICD10	93939009	Malignant neoplasm: Pancreatic duct	Primary malignant neoplasm of pancreatic duct	433423	Maps to
C25.4	ICD10CM	93843007	Malignant neoplasm of endocrine pancreas	Primary malignant neoplasm of islets of Langerhans	25486	Maps to
C25.4	ICD10	93843007	Malignant neoplasm: Endocrine pancreas	Primary malignant neoplasm of islets of Langerhans	25486	Maps to
C25.7	ICD10	372003004	Malignant neoplasm: Other parts of pancreas	Primary malignant neoplasm of pancreas	199754	Maps to
C25.7	ICD10CM	372003004	Malignant neoplasm of other parts of pancreas	Primary malignant neoplasm of pancreas	199754	Maps to
C25.8	ICD10CM	109848009	Malignant neoplasm of overlapping sites of pancreas	Overlapping malignant neoplasm of pancreas	192261	Maps to
C25.8	ICD10	109848009	Malignant neoplasm: Overlapping lesion of pancreas	Overlapping malignant neoplasm of pancreas	192261	Maps to
C25.9	ICD10	372003004	Malignant neoplasm: Pancreas, unspecified	Primary malignant neoplasm of pancreas	199754	Maps to
C25.9	ICD10CM	372003004	Malignant neoplasm of pancreas, unspecified	Primary malignant neoplasm of pancreas	199754	Maps to
C26	ICD10CM	363745004	Malignant neoplasm of other and ill-defined digestive organs	Primary malignant neoplasm of gastrointestinal tract	4179720	Maps to
C26	ICD10CM	255052006	Malignant neoplasm of other and ill-defined digestive organs	Malignant tumor of unknown origin	4114221	Maps to
C26	ICD10	363357005	Malignant neoplasm of other and ill-defined digestive organs	Malignant tumor of ill-defined site	443389	Maps to
C26	ICD10	255077007	Malignant neoplasm of other and ill-defined digestive organs	Malignant tumor of digestive organ	4116238	Maps to
C26.0	ICD10CM	371992003	Malignant neoplasm of intestinal tract, part unspecified	Primary malignant neoplasm of intestinal tract	195482	Maps to
C26.0	ICD10	371992003	Malignant neoplasm: Intestinal tract, part unspecified	Primary malignant neoplasm of intestinal tract	195482	Maps to
C26.1	ICD10CM	94071006	Malignant neoplasm of spleen	Primary malignant neoplasm of spleen	193418	Maps to
C26.1	ICD10	94071006	Malignant neoplasm: Spleen	Primary malignant neoplasm of spleen	193418	Maps to
C26.8	ICD10	448675008	Malignant neoplasm: Overlapping lesion of digestive system	Malignant neoplasm of digestive system	40491001	Maps to
C26.9	ICD10	363357005	Malignant neoplasm: Ill-defined sites within the digestive system	Malignant tumor of ill-defined site	443389	Maps to
C26.9	ICD10CM	363745004	Malignant neoplasm of ill-defined sites within the digestive system	Primary malignant neoplasm of gastrointestinal tract	4179720	Maps to
C26.9	ICD10CM	109357005	Malignant neoplasm of ill-defined sites within the digestive system	Primary malignant neoplasm of ill-defined site	435485	Maps to
C26.9	ICD10	448675008	Malignant neoplasm: Ill-defined sites within the digestive system	Malignant neoplasm of digestive system	40491001	Maps to
C30	ICD10	93824007	Malignant neoplasm of nasal cavity and middle ear	Primary malignant neoplasm of head	442131	Maps to
C30	ICD10CM	93824007	Malignant neoplasm of nasal cavity and middle ear	Primary malignant neoplasm of head	442131	Maps to
C30.0	ICD10CM	93917007	Malignant neoplasm of nasal cavity	Primary malignant neoplasm of nasal cavity	438367	Maps to
C30.0	ICD10	93917007	Malignant neoplasm: Nasal cavity	Primary malignant neoplasm of nasal cavity	438367	Maps to
C30.1	ICD10	93894000	Malignant neoplasm: Middle ear	Primary malignant neoplasm of middle ear	4247336	Maps to
C30.1	ICD10CM	93894000	Malignant neoplasm of middle ear	Primary malignant neoplasm of middle ear	4247336	Maps to
C31	ICD10	93659005	Malignant neoplasm of accessory sinuses	Primary malignant neoplasm of accessory sinus	259748	Maps to
C31	ICD10CM	93659005	Malignant neoplasm of accessory sinuses	Primary malignant neoplasm of accessory sinus	259748	Maps to
C31.0	ICD10CM	93889000	Malignant neoplasm of maxillary sinus	Primary malignant neoplasm of maxillary sinus	137800	Maps to
C31.0	ICD10	93889000	Malignant neoplasm: Maxillary sinus	Primary malignant neoplasm of maxillary sinus	137800	Maps to
C31.1	ICD10CM	93787005	Malignant neoplasm of ethmoidal sinus	Primary malignant neoplasm of ethmoidal sinus	140046	Maps to
C31.1	ICD10	93787005	Malignant neoplasm: Ethmoidal sinus	Primary malignant neoplasm of ethmoidal sinus	140046	Maps to
C31.2	ICD10	93808006	Malignant neoplasm: Frontal sinus	Primary malignant neoplasm of frontal sinus	132258	Maps to
C31.2	ICD10CM	93808006	Malignant neoplasm of frontal sinus	Primary malignant neoplasm of frontal sinus	132258	Maps to
C31.3	ICD10	94067008	Malignant neoplasm: Sphenoidal sinus	Primary malignant neoplasm of sphenoidal sinus	136639	Maps to
C31.3	ICD10CM	94067008	Malignant neoplasm of sphenoid sinus	Primary malignant neoplasm of sphenoidal sinus	136639	Maps to
C31.8	ICD10	109366009	Malignant neoplasm: Overlapping lesion of accessory sinuses	Overlapping malignant neoplasm of accessory sinuses	253977	Maps to
C31.8	ICD10	93659005	Malignant neoplasm: Overlapping lesion of accessory sinuses	Primary malignant neoplasm of accessory sinus	259748	Maps to
C31.8	ICD10CM	93659005	Malignant neoplasm of overlapping sites of accessory sinuses	Primary malignant neoplasm of accessory sinus	259748	Maps to
C31.8	ICD10CM	109366009	Malignant neoplasm of overlapping sites of accessory sinuses	Overlapping malignant neoplasm of accessory sinuses	253977	Maps to
C31.9	ICD10	93659005	Malignant neoplasm: Accessory sinus, unspecified	Primary malignant neoplasm of accessory sinus	259748	Maps to
C31.9	ICD10CM	126675008	Malignant neoplasm of accessory sinus, unspecified	Neoplasm of accessory sinus	4054513	Maps to
C32	ICD10	371995001	Malignant neoplasm of larynx	Primary malignant neoplasm of larynx	26052	Maps to
C32	ICD10CM	371995001	Malignant neoplasm of larynx	Primary malignant neoplasm of larynx	26052	Maps to
C32.0	ICD10	93816002	Malignant neoplasm: Glottis	Primary malignant neoplasm of glottis	260336	Maps to
C32.0	ICD10CM	93816002	Malignant neoplasm of glottis	Primary malignant neoplasm of glottis	260336	Maps to
C32.1	ICD10	94080006	Malignant neoplasm: Supraglottis	Primary malignant neoplasm of supraglottis	261514	Maps to
C32.1	ICD10CM	94080006	Malignant neoplasm of supraglottis	Primary malignant neoplasm of supraglottis	261514	Maps to
C32.2	ICD10CM	94075002	Malignant neoplasm of subglottis	Primary malignant neoplasm of subglottis	259755	Maps to
C32.2	ICD10	94075002	Malignant neoplasm: Subglottis	Primary malignant neoplasm of subglottis	259755	Maps to
C32.3	ICD10CM	109370001	Malignant neoplasm of laryngeal cartilage	Primary malignant neoplasm of laryngeal cartilage	436352	Maps to
C32.3	ICD10	109370001	Malignant neoplasm: Laryngeal cartilage	Primary malignant neoplasm of laryngeal cartilage	436352	Maps to
C32.8	ICD10	109369002	Malignant neoplasm: Overlapping lesion of larynx	Overlapping malignant neoplasm of larynx	22839	Maps to
C32.8	ICD10CM	109369002	Malignant neoplasm of overlapping sites of larynx	Overlapping malignant neoplasm of larynx	22839	Maps to
C32.9	ICD10	371995001	Malignant neoplasm: Larynx, unspecified	Primary malignant neoplasm of larynx	26052	Maps to
C32.9	ICD10CM	371995001	Malignant neoplasm of larynx, unspecified	Primary malignant neoplasm of larynx	26052	Maps to
C33	ICD10	363432004	Malignant neoplasm of trachea	Malignant tumor of trachea	4177112	Maps to
C33	ICD10CM	94104001	Malignant neoplasm of trachea	Primary malignant neoplasm of trachea	432262	Maps to
C34	ICD10CM	93986008	Malignant neoplasm of bronchus and lung	Primary malignant neoplasm of respiratory tract	4311499	Maps to
C34	ICD10	93986008	Malignant neoplasm of bronchus and lung	Primary malignant neoplasm of respiratory tract	4311499	Maps to
C34.0	ICD10	93882009	Malignant neoplasm: Main bronchus	Primary malignant neoplasm of main bronchus	257503	Maps to
C34.0	ICD10CM	93882009	Malignant neoplasm of main bronchus	Primary malignant neoplasm of main bronchus	257503	Maps to
C34.00	ICD10CM	93882009	Malignant neoplasm of unspecified main bronchus	Primary malignant neoplasm of main bronchus	257503	Maps to
C34.01	ICD10CM	93882009	Malignant neoplasm of right main bronchus	Primary malignant neoplasm of main bronchus	257503	Maps to
C34.02	ICD10CM	93882009	Malignant neoplasm of left main bronchus	Primary malignant neoplasm of main bronchus	257503	Maps to
C34.1	ICD10CM	372135002	Malignant neoplasm of upper lobe, bronchus or lung	Primary malignant neoplasm of upper lobe, bronchus or lung	261236	Maps to
C34.1	ICD10	372135002	Malignant neoplasm: Upper lobe, bronchus or lung	Primary malignant neoplasm of upper lobe, bronchus or lung	261236	Maps to
C34.10	ICD10CM	372135002	Malignant neoplasm of upper lobe, unspecified bronchus or lung	Primary malignant neoplasm of upper lobe, bronchus or lung	261236	Maps to
C34.11	ICD10CM	372135002	Malignant neoplasm of upper lobe, right bronchus or lung	Primary malignant neoplasm of upper lobe, bronchus or lung	261236	Maps to
C34.12	ICD10CM	372135002	Malignant neoplasm of upper lobe, left bronchus or lung	Primary malignant neoplasm of upper lobe, bronchus or lung	261236	Maps to
C34.2	ICD10	372112000	Malignant neoplasm: Middle lobe, bronchus or lung	Primary malignant neoplasm of middle lobe, bronchus or lung	256646	Maps to
C34.2	ICD10CM	372112000	Malignant neoplasm of middle lobe, bronchus or lung	Primary malignant neoplasm of middle lobe, bronchus or lung	256646	Maps to
C34.3	ICD10CM	372110008	Malignant neoplasm of lower lobe, bronchus or lung	Primary malignant neoplasm of lower lobe, bronchus or lung	4157454	Maps to
C34.3	ICD10	372110008	Malignant neoplasm: Lower lobe, bronchus or lung	Primary malignant neoplasm of lower lobe, bronchus or lung	4157454	Maps to
C34.30	ICD10CM	372110008	Malignant neoplasm of lower lobe, unspecified bronchus or lung	Primary malignant neoplasm of lower lobe, bronchus or lung	4157454	Maps to
C34.31	ICD10CM	372110008	Malignant neoplasm of lower lobe, right bronchus or lung	Primary malignant neoplasm of lower lobe, bronchus or lung	4157454	Maps to
C34.32	ICD10CM	372110008	Malignant neoplasm of lower lobe, left bronchus or lung	Primary malignant neoplasm of lower lobe, bronchus or lung	4157454	Maps to
C34.8	ICD10	109371002	Malignant neoplasm: Overlapping lesion of bronchus and lung	Overlapping malignant neoplasm of bronchus and lung	258375	Maps to
C34.8	ICD10CM	109371002	Malignant neoplasm of overlapping sites of bronchus and lung	Overlapping malignant neoplasm of bronchus and lung	258375	Maps to
C34.80	ICD10CM	109371002	Malignant neoplasm of overlapping sites of unspecified bronchus and lung	Overlapping malignant neoplasm of bronchus and lung	258375	Maps to
C34.81	ICD10CM	109371002	Malignant neoplasm of overlapping sites of right bronchus and lung	Overlapping malignant neoplasm of bronchus and lung	258375	Maps to
C34.82	ICD10CM	109371002	Malignant neoplasm of overlapping sites of left bronchus and lung	Overlapping malignant neoplasm of bronchus and lung	258375	Maps to
C34.9	ICD10CM	93986008	Malignant neoplasm of unspecified part of bronchus or lung	Primary malignant neoplasm of respiratory tract	4311499	Maps to
C34.9	ICD10	93986008	Malignant neoplasm: Bronchus or lung, unspecified	Primary malignant neoplasm of respiratory tract	4311499	Maps to
C34.90	ICD10CM	93986008	Malignant neoplasm of unspecified part of unspecified bronchus or lung	Primary malignant neoplasm of respiratory tract	4311499	Maps to
C34.91	ICD10CM	93986008	Malignant neoplasm of unspecified part of right bronchus or lung	Primary malignant neoplasm of respiratory tract	4311499	Maps to
C34.92	ICD10CM	93986008	Malignant neoplasm of unspecified part of left bronchus or lung	Primary malignant neoplasm of respiratory tract	4311499	Maps to
C37	ICD10	94096009	Malignant neoplasm of thymus	Primary malignant neoplasm of thymus	438368	Maps to
C37	ICD10CM	94096009	Malignant neoplasm of thymus	Primary malignant neoplasm of thymus	438368	Maps to
C38	ICD10CM	94111002	Malignant neoplasm of heart, mediastinum and pleura	Primary malignant neoplasm of trunk	4312698	Maps to
C38	ICD10CM	188361007	Malignant neoplasm of heart, mediastinum and pleura	Malignant neoplasm of thorax	80665	Maps to
C38	ICD10	93891008	Malignant neoplasm of heart, mediastinum and pleura	Primary malignant neoplasm of mediastinum	438693	Maps to
C38.0	ICD10	93825008	Malignant neoplasm: Heart	Primary malignant neoplasm of heart	316644	Maps to
C38.0	ICD10CM	93825008	Malignant neoplasm of heart	Primary malignant neoplasm of heart	316644	Maps to
C38.1	ICD10CM	93671004	Malignant neoplasm of anterior mediastinum	Primary malignant neoplasm of anterior mediastinum	432844	Maps to
C38.1	ICD10	93671004	Malignant neoplasm: Anterior mediastinum	Primary malignant neoplasm of anterior mediastinum	432844	Maps to
C38.2	ICD10CM	93969002	Malignant neoplasm of posterior mediastinum	Primary malignant neoplasm of posterior mediastinum	435487	Maps to
C38.2	ICD10	93969002	Malignant neoplasm: Posterior mediastinum	Primary malignant neoplasm of posterior mediastinum	435487	Maps to
C38.3	ICD10CM	93891008	Malignant neoplasm of mediastinum, part unspecified	Primary malignant neoplasm of mediastinum	438693	Maps to
C38.3	ICD10	93891008	Malignant neoplasm: Mediastinum, part unspecified	Primary malignant neoplasm of mediastinum	438693	Maps to
C38.4	ICD10	93966009	Malignant neoplasm: Pleura	Primary malignant neoplasm of pleura	78093	Maps to
C38.4	ICD10CM	93966009	Malignant neoplasm of pleura	Primary malignant neoplasm of pleura	78093	Maps to
C38.8	ICD10CM	109384006	Malignant neoplasm of overlapping sites of heart, mediastinum and pleura	Overlapping malignant neoplasm of heart, mediastinum and pleura	321234	Maps to
C38.8	ICD10	109384006	Malignant neoplasm: Overlapping lesion of heart, mediastinum and pleura	Overlapping malignant neoplasm of heart, mediastinum and pleura	321234	Maps to
C39	ICD10	93841009	Malignant neoplasm of other and ill-defined sites in the respiratory system and intrathoracic organs	Primary malignant neoplasm of intrathoracic organs	4247331	Maps to
C39	ICD10CM	372087000	Malignant neoplasm of other and ill-defined sites in the respiratory system and intrathoracic organs	Primary malignant neoplasm	439392	Maps to
C39	ICD10CM	255052006	Malignant neoplasm of other and ill-defined sites in the respiratory system and intrathoracic organs	Malignant tumor of unknown origin	4114221	Maps to
C39	ICD10	363357005	Malignant neoplasm of other and ill-defined sites in the respiratory system and intrathoracic organs	Malignant tumor of ill-defined site	443389	Maps to
C39.0	ICD10CM	94118008	Malignant neoplasm of upper respiratory tract, part unspecified	Primary malignant neoplasm of upper respiratory tract	252840	Maps to
C39.0	ICD10	94118008	Malignant neoplasm: Upper respiratory tract, part unspecified	Primary malignant neoplasm of upper respiratory tract	252840	Maps to
C39.8	ICD10	93841009	Malignant neoplasm: Overlapping lesion of respiratory and intrathoracic organs	Primary malignant neoplasm of intrathoracic organs	4247331	Maps to
C39.9	ICD10	93986008	Malignant neoplasm: Ill-defined sites within the respiratory system	Primary malignant neoplasm of respiratory tract	4311499	Maps to
C39.9	ICD10CM	430621000	Malignant neoplasm of lower respiratory tract, part unspecified	Malignant neoplasm of lower respiratory tract	4334322	Maps to
C39.9	ICD10	363357005	Malignant neoplasm: Ill-defined sites within the respiratory system	Malignant tumor of ill-defined site	443389	Maps to
C40	ICD10CM	363227003	Malignant neoplasm of bone and articular cartilage of limbs	Neoplasm of extremity	4180312	Maps to
C40	ICD10	93725000	Malignant neoplasm of bone and articular cartilage of limbs	Primary malignant neoplasm of bone	76914	Maps to
C40	ICD10	363227003	Malignant neoplasm of bone and articular cartilage of limbs	Neoplasm of extremity	4180312	Maps to
C40	ICD10CM	128466006	Malignant neoplasm of bone and articular cartilage of limbs	Primary malignant neoplasm of articular cartilage	444203	Maps to
C40.0	ICD10	93725000	Malignant neoplasm: Scapula and long bones of upper limb	Primary malignant neoplasm of bone	76914	Maps to
C40.0	ICD10CM	93725000	Malignant neoplasm of scapula and long bones of upper limb	Primary malignant neoplasm of bone	76914	Maps to
C40.00	ICD10CM	372133009	Malignant neoplasm of scapula and long bones of unspecified upper limb	Primary malignant neoplasm of upper limb bones and scapula	81237	Maps to
C40.01	ICD10CM	372133009	Malignant neoplasm of scapula and long bones of right upper limb	Primary malignant neoplasm of upper limb bones and scapula	81237	Maps to
C40.02	ICD10CM	372133009	Malignant neoplasm of scapula and long bones of left upper limb	Primary malignant neoplasm of upper limb bones and scapula	81237	Maps to
C40.1	ICD10	94004004	Malignant neoplasm: Short bones of upper limb	Primary malignant neoplasm of short bone of upper limb	435493	Maps to
C40.1	ICD10CM	94004004	Malignant neoplasm of short bones of upper limb	Primary malignant neoplasm of short bone of upper limb	435493	Maps to
C40.10	ICD10CM	94004004	Malignant neoplasm of short bones of unspecified upper limb	Primary malignant neoplasm of short bone of upper limb	435493	Maps to
C40.11	ICD10CM	94004004	Malignant neoplasm of short bones of right upper limb	Primary malignant neoplasm of short bone of upper limb	435493	Maps to
C40.12	ICD10CM	94004004	Malignant neoplasm of short bones of left upper limb	Primary malignant neoplasm of short bone of upper limb	435493	Maps to
C40.2	ICD10CM	93871001	Malignant neoplasm of long bones of lower limb	Primary malignant neoplasm of long bone of lower limb	436640	Maps to
C40.2	ICD10	93871001	Malignant neoplasm: Long bones of lower limb	Primary malignant neoplasm of long bone of lower limb	436640	Maps to
C40.20	ICD10CM	93871001	Malignant neoplasm of long bones of unspecified lower limb	Primary malignant neoplasm of long bone of lower limb	436640	Maps to
C40.21	ICD10CM	93871001	Malignant neoplasm of long bones of right lower limb	Primary malignant neoplasm of long bone of lower limb	436640	Maps to
C40.22	ICD10CM	93871001	Malignant neoplasm of long bones of left lower limb	Primary malignant neoplasm of long bone of lower limb	436640	Maps to
C40.3	ICD10CM	94003005	Malignant neoplasm of short bones of lower limb	Primary malignant neoplasm of short bone of lower limb	434880	Maps to
C40.3	ICD10	94003005	Malignant neoplasm: Short bones of lower limb	Primary malignant neoplasm of short bone of lower limb	434880	Maps to
C40.30	ICD10CM	94003005	Malignant neoplasm of short bones of unspecified lower limb	Primary malignant neoplasm of short bone of lower limb	434880	Maps to
C40.31	ICD10CM	94003005	Malignant neoplasm of short bones of right lower limb	Primary malignant neoplasm of short bone of lower limb	434880	Maps to
C40.32	ICD10CM	94003005	Malignant neoplasm of short bones of left lower limb	Primary malignant neoplasm of short bone of lower limb	434880	Maps to
C40.8	ICD10	109348004	Malignant neoplasm: Overlapping lesion of bone and articular cartilage of limbs	Overlapping malignant neoplasm of bone and articular cartilage of limbs	4033318	Maps to
C40.8	ICD10CM	109348004	Malignant neoplasm of overlapping sites of bone and articular cartilage of limb	Overlapping malignant neoplasm of bone and articular cartilage of limbs	4033318	Maps to
C40.80	ICD10CM	109348004	Malignant neoplasm of overlapping sites of bone and articular cartilage of unspecified limb	Overlapping malignant neoplasm of bone and articular cartilage of limbs	4033318	Maps to
C40.81	ICD10CM	109348004	Malignant neoplasm of overlapping sites of bone and articular cartilage of right limb	Overlapping malignant neoplasm of bone and articular cartilage of limbs	4033318	Maps to
C40.82	ICD10CM	109348004	Malignant neoplasm of overlapping sites of bone and articular cartilage of left limb	Overlapping malignant neoplasm of bone and articular cartilage of limbs	4033318	Maps to
C40.9	ICD10	363227003	Malignant neoplasm: Bone and articular cartilage of limb, unspecified	Neoplasm of extremity	4180312	Maps to
C40.9	ICD10CM	363227003	Malignant neoplasm of unspecified bones and articular cartilage of limb	Neoplasm of extremity	4180312	Maps to
C40.9	ICD10CM	128466006	Malignant neoplasm of unspecified bones and articular cartilage of limb	Primary malignant neoplasm of articular cartilage	444203	Maps to
C40.9	ICD10	93725000	Malignant neoplasm: Bone and articular cartilage of limb, unspecified	Primary malignant neoplasm of bone	76914	Maps to
C40.90	ICD10CM	363227003	Malignant neoplasm of unspecified bones and articular cartilage of unspecified limb	Neoplasm of extremity	4180312	Maps to
C40.90	ICD10CM	128466006	Malignant neoplasm of unspecified bones and articular cartilage of unspecified limb	Primary malignant neoplasm of articular cartilage	444203	Maps to
C40.91	ICD10CM	363227003	Malignant neoplasm of unspecified bones and articular cartilage of right limb	Neoplasm of extremity	4180312	Maps to
C40.91	ICD10CM	128466006	Malignant neoplasm of unspecified bones and articular cartilage of right limb	Primary malignant neoplasm of articular cartilage	444203	Maps to
C40.92	ICD10CM	363227003	Malignant neoplasm of unspecified bones and articular cartilage of left limb	Neoplasm of extremity	4180312	Maps to
C40.92	ICD10CM	128466006	Malignant neoplasm of unspecified bones and articular cartilage of left limb	Primary malignant neoplasm of articular cartilage	444203	Maps to
C41	ICD10	93725000	Malignant neoplasm of bone and articular cartilage of other and unspecified sites	Primary malignant neoplasm of bone	76914	Maps to
C41	ICD10CM	128466006	Malignant neoplasm of bone and articular cartilage of other and unspecified sites	Primary malignant neoplasm of articular cartilage	444203	Maps to
C41.0	ICD10	187900002	Malignant neoplasm: Bones of skull and face	Malignant neoplasm of bones of skull and face	258084	Maps to
C41.0	ICD10CM	93723007	Malignant neoplasm of bones of skull and face	Primary malignant neoplasm of bone of skull	4246802	Maps to
C41.1	ICD10	93886007	Malignant neoplasm: Mandible	Primary malignant neoplasm of mandible	379756	Maps to
C41.1	ICD10CM	93886007	Malignant neoplasm of mandible	Primary malignant neoplasm of mandible	379756	Maps to
C41.2	ICD10CM	372028007	Malignant neoplasm of vertebral column	Primary malignant neoplasm of vertebral column	75488	Maps to
C41.2	ICD10	363438000	Malignant neoplasm: Vertebral column	Malignant tumor of vertebral column	4177113	Maps to
C41.3	ICD10	372107001	Malignant neoplasm: Ribs, sternum and clavicle	Primary malignant neoplasm of ribs and/or sternum and/or clavicle	438977	Maps to
C41.3	ICD10CM	372107001	Malignant neoplasm of ribs, sternum and clavicle	Primary malignant neoplasm of ribs and/or sternum and/or clavicle	438977	Maps to
C41.4	ICD10	187952001	Malignant neoplasm: Pelvic bones, sacrum and coccyx	Malignant neoplasm of pelvic bones, sacrum and coccyx	4089769	Maps to
C41.4	ICD10CM	93951006	Malignant neoplasm of pelvic bones, sacrum and coccyx	Primary malignant neoplasm of pelvic bone	4246141	Maps to
C41.8	ICD10	93725000	Malignant neoplasm: Overlapping lesion of bone and articular cartilage	Primary malignant neoplasm of bone	76914	Maps to
C41.8	ICD10	109347009	Malignant neoplasm: Overlapping lesion of bone and articular cartilage	Overlapping malignant neoplasm of bone and articular cartilage	4032866	Maps to
C41.9	ICD10CM	93725000	Malignant neoplasm of bone and articular cartilage, unspecified	Primary malignant neoplasm of bone	76914	Maps to
C41.9	ICD10	93725000	Malignant neoplasm: Bone and articular cartilage, unspecified	Primary malignant neoplasm of bone	76914	Maps to
C43	ICD10CM	93655004	Malignant melanoma of skin	Malignant melanoma of skin	141232	Maps to
C43	ICD10CM	94047004	Malignant melanoma of skin	Primary malignant neoplasm of skin	139750	Maps to
C43	ICD10	93655004	Malignant melanoma of skin	Malignant melanoma of skin	141232	Maps to
C43.0	ICD10	188030005	Malignant neoplasm: Malignant melanoma of lip	Malignant melanoma of lip	4089860	Maps to
C43.0	ICD10CM	94032008	Malignant melanoma of lip	Primary malignant neoplasm of skin of lip	136915	Maps to
C43.0	ICD10CM	188030005	Malignant melanoma of lip	Malignant melanoma of lip	4089860	Maps to
C43.1	ICD10	93224002	Malignant neoplasm: Malignant melanoma of eyelid, including canthus	Malignant melanoma of skin of eyelid	434590	Maps to
C43.1	ICD10CM	93224002	Malignant melanoma of eyelid, including canthus	Malignant melanoma of skin of eyelid	434590	Maps to
C43.10	ICD10CM	93224002	Malignant melanoma of unspecified eyelid, including canthus	Malignant melanoma of skin of eyelid	434590	Maps to
C43.11	ICD10CM	93224002	Malignant melanoma of right eyelid, including canthus	Malignant melanoma of skin of eyelid	434590	Maps to
C43.111	ICD10CM	109274007	Malignant melanoma of right upper eyelid, including canthus	Melanoma in situ of eyelid, including canthus	4033836	Maps to
C43.112	ICD10CM	109274007	Malignant melanoma of right lower eyelid, including canthus	Melanoma in situ of eyelid, including canthus	4033836	Maps to
C43.12	ICD10CM	93224002	Malignant melanoma of left eyelid, including canthus	Malignant melanoma of skin of eyelid	434590	Maps to
C43.121	ICD10CM	109274007	Malignant melanoma of left upper eyelid, including canthus	Melanoma in situ of eyelid, including canthus	4033836	Maps to
C43.122	ICD10CM	109274007	Malignant melanoma of left lower eyelid, including canthus	Melanoma in situ of eyelid, including canthus	4033836	Maps to
C43.2	ICD10CM	188032002	Malignant melanoma of ear and external auricular canal	Malignant melanoma of ear and/or external auditory canal	4095589	Maps to
C43.2	ICD10	188032002	Malignant neoplasm: Malignant melanoma of ear and external auricular canal	Malignant melanoma of ear and/or external auditory canal	4095589	Maps to
C43.20	ICD10CM	188032002	Malignant melanoma of unspecified ear and external auricular canal	Malignant melanoma of ear and/or external auditory canal	4095589	Maps to
C43.21	ICD10CM	188032002	Malignant melanoma of right ear and external auricular canal	Malignant melanoma of ear and/or external auditory canal	4095589	Maps to
C43.22	ICD10CM	188032002	Malignant melanoma of left ear and external auricular canal	Malignant melanoma of ear and/or external auditory canal	4095589	Maps to
C43.3	ICD10CM	94022001	Malignant melanoma of other and unspecified parts of face	Primary malignant neoplasm of skin of face	136917	Maps to
C43.3	ICD10CM	93225001	Malignant melanoma of other and unspecified parts of face	Malignant melanoma of skin of face	133713	Maps to
C43.3	ICD10	93225001	Malignant neoplasm: Malignant melanoma of other and unspecified parts of face	Malignant melanoma of skin of face	133713	Maps to
C43.30	ICD10CM	93225001	Malignant melanoma of unspecified part of face	Malignant melanoma of skin of face	133713	Maps to
C43.31	ICD10CM	93643005	Malignant melanoma of nose	Malignant melanoma of skin of nose	4244488	Maps to
C43.39	ICD10CM	93225001	Malignant melanoma of other parts of face	Malignant melanoma of skin of face	133713	Maps to
C43.4	ICD10	188044004	Malignant neoplasm: Malignant melanoma of scalp and neck	Malignant melanoma of scalp and/or neck	4095592	Maps to
C43.4	ICD10CM	188044004	Malignant melanoma of scalp and neck	Malignant melanoma of scalp and/or neck	4095592	Maps to
C43.4	ICD10CM	372123001	Malignant melanoma of scalp and neck	Primary malignant neoplasm of skin head and neck	4157456	Maps to
C43.5	ICD10CM	269579005	Malignant melanoma of trunk	Malignant melanoma of trunk	4153890	Maps to
C43.5	ICD10	269579005	Malignant neoplasm: Malignant melanoma of trunk	Malignant melanoma of trunk	4153890	Maps to
C43.5	ICD10CM	94043000	Malignant melanoma of trunk	Primary malignant neoplasm of skin of trunk	133147	Maps to
C43.51	ICD10CM	93655004	Malignant melanoma of anal skin	Malignant melanoma of skin	141232	Maps to
C43.52	ICD10CM	93215006	Malignant melanoma of skin of breast	Malignant melanoma of skin of breast	4244051	Maps to
C43.59	ICD10CM	269579005	Malignant melanoma of other part of trunk	Malignant melanoma of trunk	4153890	Maps to
C43.6	ICD10CM	94045007	Malignant melanoma of upper limb, including shoulder	Primary malignant neoplasm of skin of upper limb	440658	Maps to
C43.6	ICD10CM	269580008	Malignant melanoma of upper limb, including shoulder	Malignant melanoma of upper limb	4149851	Maps to
C43.6	ICD10	269580008	Malignant neoplasm: Malignant melanoma of upper limb, including shoulder	Malignant melanoma of upper limb	4149851	Maps to
C43.60	ICD10CM	269580008	Malignant melanoma of unspecified upper limb, including shoulder	Malignant melanoma of upper limb	4149851	Maps to
C43.61	ICD10CM	269580008	Malignant melanoma of right upper limb, including shoulder	Malignant melanoma of upper limb	4149851	Maps to
C43.62	ICD10CM	269580008	Malignant melanoma of left upper limb, including shoulder	Malignant melanoma of upper limb	4149851	Maps to
C43.7	ICD10CM	94033003	Malignant melanoma of lower limb, including hip	Primary malignant neoplasm of skin of lower limb	4312685	Maps to
C43.7	ICD10	269581007	Malignant neoplasm: Malignant melanoma of lower limb, including hip	Malignant melanoma of lower limb	4151263	Maps to
C43.7	ICD10CM	269581007	Malignant melanoma of lower limb, including hip	Malignant melanoma of lower limb	4151263	Maps to
C43.7	ICD10	93875005	Malignant neoplasm: Malignant melanoma of lower limb, including hip	Primary malignant neoplasm of lower limb	201518	Maps to
C43.70	ICD10CM	269581007	Malignant melanoma of unspecified lower limb, including hip	Malignant melanoma of lower limb	4151263	Maps to
C43.70	ICD10CM	94033003	Malignant melanoma of unspecified lower limb, including hip	Primary malignant neoplasm of skin of lower limb	4312685	Maps to
C43.71	ICD10CM	269581007	Malignant melanoma of right lower limb, including hip	Malignant melanoma of lower limb	4151263	Maps to
C43.71	ICD10CM	94033003	Malignant melanoma of right lower limb, including hip	Primary malignant neoplasm of skin of lower limb	4312685	Maps to
C43.72	ICD10CM	269581007	Malignant melanoma of left lower limb, including hip	Malignant melanoma of lower limb	4151263	Maps to
C43.72	ICD10CM	94033003	Malignant melanoma of left lower limb, including hip	Primary malignant neoplasm of skin of lower limb	4312685	Maps to
C43.8	ICD10	109267002	Malignant neoplasm: Overlapping malignant melanoma of skin	Overlapping malignant melanoma of skin	133419	Maps to
C43.8	ICD10CM	109267002	Malignant melanoma of overlapping sites of skin	Overlapping malignant melanoma of skin	133419	Maps to
C43.9	ICD10	93655004	Malignant neoplasm: Malignant melanoma of skin, unspecified	Malignant melanoma of skin	141232	Maps to
C43.9	ICD10CM	93655004	Malignant melanoma of skin, unspecified	Malignant melanoma of skin	141232	Maps to
C43.9	ICD10CM	94047004	Malignant melanoma of skin, unspecified	Primary malignant neoplasm of skin	139750	Maps to
C45	ICD10CM	109378008	Mesothelioma	Mesothelioma (malignant, clinical disorder)	4033891	Maps to
C45	ICD10	109378008	Mesothelioma	Mesothelioma (malignant, clinical disorder)	4033891	Maps to
C45.0	ICD10	254645002	Mesothelioma of pleura	Malignant mesothelioma of pleura	4111917	Maps to
C45.0	ICD10CM	254645002	Mesothelioma of pleura	Malignant mesothelioma of pleura	4111917	Maps to
C45.1	ICD10CM	109853004	Mesothelioma of peritoneum	Mesothelioma of peritoneum	4001666	Maps to
C45.1	ICD10	109853004	Mesothelioma of peritoneum	Mesothelioma of peritoneum	4001666	Maps to
C45.2	ICD10CM	109383000	Mesothelioma of pericardium	Malignant mesothelioma of pericardium	4032870	Maps to
C45.2	ICD10	109383000	Mesothelioma of pericardium	Malignant mesothelioma of pericardium	4032870	Maps to
C45.7	ICD10CM	109378008	Mesothelioma of other sites	Mesothelioma (malignant, clinical disorder)	4033891	Maps to
C45.7	ICD10	109378008	Mesothelioma of other sites	Mesothelioma (malignant, clinical disorder)	4033891	Maps to
C45.9	ICD10	109378008	Mesothelioma, unspecified	Mesothelioma (malignant, clinical disorder)	4033891	Maps to
C45.9	ICD10CM	109378008	Mesothelioma, unspecified	Mesothelioma (malignant, clinical disorder)	4033891	Maps to
C46	ICD10CM	109385007	Kaposi's sarcoma	Kaposi's sarcoma (clinical)	434584	Maps to
C46	ICD10	109385007	Kaposi sarcoma	Kaposi's sarcoma (clinical)	434584	Maps to
C46.0	ICD10CM	109386008	Kaposi's sarcoma of skin	Kaposi's sarcoma of skin	258981	Maps to
C46.0	ICD10	109386008	Kaposi sarcoma of skin	Kaposi's sarcoma of skin	258981	Maps to
C46.1	ICD10	188029000	Kaposi sarcoma of soft tissue	Kaposi's sarcoma of soft tissue	375479	Maps to
C46.1	ICD10CM	188029000	Kaposi's sarcoma of soft tissue	Kaposi's sarcoma of soft tissue	375479	Maps to
C46.2	ICD10	109388009	Kaposi sarcoma of palate	Kaposi's sarcoma of palate	140958	Maps to
C46.2	ICD10CM	109388009	Kaposi's sarcoma of palate	Kaposi's sarcoma of palate	140958	Maps to
C46.3	ICD10CM	109391009	Kaposi's sarcoma of lymph nodes	Kaposi's sarcoma of lymph nodes	312846	Maps to
C46.3	ICD10	109391009	Kaposi sarcoma of lymph nodes	Kaposi's sarcoma of lymph nodes	312846	Maps to
C46.4	ICD10CM	109389001	Kaposi's sarcoma of gastrointestinal sites	Kaposi's sarcoma of gastrointestinal tract	198085	Maps to
C46.5	ICD10CM	109390005	Kaposi's sarcoma of lung	Kaposi's sarcoma of lung	254583	Maps to
C46.50	ICD10CM	109390005	Kaposi's sarcoma of unspecified lung	Kaposi's sarcoma of lung	254583	Maps to
C46.51	ICD10CM	109390005	Kaposi's sarcoma of right lung	Kaposi's sarcoma of lung	254583	Maps to
C46.52	ICD10CM	109390005	Kaposi's sarcoma of left lung	Kaposi's sarcoma of lung	254583	Maps to
C46.7	ICD10	109385007	Kaposi sarcoma of other sites	Kaposi's sarcoma (clinical)	434584	Maps to
C46.7	ICD10CM	109385007	Kaposi's sarcoma of other sites	Kaposi's sarcoma (clinical)	434584	Maps to
C46.8	ICD10	109392002	Kaposi sarcoma of multiple organs	Kaposi's sarcoma of multiple organs	4033893	Maps to
C46.9	ICD10	109385007	Kaposi sarcoma, unspecified	Kaposi's sarcoma (clinical)	434584	Maps to
C46.9	ICD10CM	109385007	Kaposi's sarcoma, unspecified	Kaposi's sarcoma (clinical)	434584	Maps to
C47	ICD10	93923002	Malignant neoplasm of peripheral nerves and autonomic nervous system	Primary malignant neoplasm of nervous system	376918	Maps to
C47	ICD10CM	188321006	Malignant neoplasm of peripheral nerves and autonomic nervous system	Malignant neoplasm of peripheral nerves and autonomic nervous system	4094260	Maps to
C47.0	ICD10CM	188322004	Malignant neoplasm of peripheral nerves of head, face and neck	Malignant neoplasm of peripheral nerves of head, face and neck	4095892	Maps to
C47.0	ICD10	109921007	Malignant neoplasm: Peripheral nerves of head, face and neck	Primary malignant neoplasm of peripheral nerve of head, face AND/OR neck	4003694	Maps to
C47.1	ICD10	109931000	Malignant neoplasm: Peripheral nerves of upper limb, including shoulder	Primary malignant neoplasm of peripheral nerves of upper limb	4003175	Maps to
C47.1	ICD10CM	109931000	Malignant neoplasm of peripheral nerves of upper limb, including shoulder	Primary malignant neoplasm of peripheral nerves of upper limb	4003175	Maps to
C47.10	ICD10CM	109931000	Malignant neoplasm of peripheral nerves of unspecified upper limb, including shoulder	Primary malignant neoplasm of peripheral nerves of upper limb	4003175	Maps to
C47.11	ICD10CM	109931000	Malignant neoplasm of peripheral nerves of right upper limb, including shoulder	Primary malignant neoplasm of peripheral nerves of upper limb	4003175	Maps to
C47.12	ICD10CM	109931000	Malignant neoplasm of peripheral nerves of left upper limb, including shoulder	Primary malignant neoplasm of peripheral nerves of upper limb	4003175	Maps to
C47.2	ICD10	422736007	Malignant neoplasm: Peripheral nerves of lower limb, including hip	Primary malignant neoplasm of peripheral nerve	4307721	Maps to
C47.2	ICD10	188324003	Malignant neoplasm: Peripheral nerves of lower limb, including hip	Malignant neoplasm of peripheral nerves of lower limb, including hip	4097283	Maps to
C47.2	ICD10CM	188324003	Malignant neoplasm of peripheral nerves of lower limb, including hip	Malignant neoplasm of peripheral nerves of lower limb, including hip	4097283	Maps to
C47.20	ICD10CM	188324003	Malignant neoplasm of peripheral nerves of unspecified lower limb, including hip	Malignant neoplasm of peripheral nerves of lower limb, including hip	4097283	Maps to
C47.21	ICD10CM	188324003	Malignant neoplasm of peripheral nerves of right lower limb, including hip	Malignant neoplasm of peripheral nerves of lower limb, including hip	4097283	Maps to
C47.22	ICD10CM	188324003	Malignant neoplasm of peripheral nerves of left lower limb, including hip	Malignant neoplasm of peripheral nerves of lower limb, including hip	4097283	Maps to
C47.3	ICD10	188325002	Malignant neoplasm: Peripheral nerves of thorax	Malignant neoplasm of peripheral nerve of thorax	4094262	Maps to
C47.3	ICD10	422736007	Malignant neoplasm: Peripheral nerves of thorax	Primary malignant neoplasm of peripheral nerve	4307721	Maps to
C47.3	ICD10CM	188325002	Malignant neoplasm of peripheral nerves of thorax	Malignant neoplasm of peripheral nerve of thorax	4094262	Maps to
C47.4	ICD10CM	188326001	Malignant neoplasm of peripheral nerves of abdomen	Malignant neoplasm of peripheral nerve of abdomen	4091621	Maps to
C47.4	ICD10	188326001	Malignant neoplasm: Peripheral nerves of abdomen	Malignant neoplasm of peripheral nerve of abdomen	4091621	Maps to
C47.4	ICD10	422736007	Malignant neoplasm: Peripheral nerves of abdomen	Primary malignant neoplasm of peripheral nerve	4307721	Maps to
C47.5	ICD10	188327005	Malignant neoplasm: Peripheral nerves of pelvis	Malignant neoplasm of peripheral nerve of pelvis	4097284	Maps to
C47.5	ICD10CM	188327005	Malignant neoplasm of peripheral nerves of pelvis	Malignant neoplasm of peripheral nerve of pelvis	4097284	Maps to
C47.5	ICD10	422736007	Malignant neoplasm: Peripheral nerves of pelvis	Primary malignant neoplasm of peripheral nerve	4307721	Maps to
C47.6	ICD10	109947003	Malignant neoplasm: Peripheral nerves of trunk, unspecified	Primary malignant neoplasm of peripheral nerves of trunk	4003179	Maps to
C47.6	ICD10CM	109947003	Malignant neoplasm of peripheral nerves of trunk, unspecified	Primary malignant neoplasm of peripheral nerves of trunk	4003179	Maps to
C47.8	ICD10	109919002	Malignant neoplasm: Overlapping lesion of peripheral nerves and autonomic nervous system	Overlapping malignant neoplasm of peripheral nerves and autonomic nervous system	4002343	Maps to
C47.8	ICD10CM	109919002	Malignant neoplasm of overlapping sites of peripheral nerves and autonomic nervous system	Overlapping malignant neoplasm of peripheral nerves and autonomic nervous system	4002343	Maps to
C47.9	ICD10	188321006	Malignant neoplasm: Peripheral nerves and autonomic nervous system, unspecified	Malignant neoplasm of peripheral nerves and autonomic nervous system	4094260	Maps to
C47.9	ICD10CM	188321006	Malignant neoplasm of peripheral nerves and autonomic nervous system, unspecified	Malignant neoplasm of peripheral nerves and autonomic nervous system	4094260	Maps to
C48	ICD10	93923002	Malignant neoplasm of retroperitoneum and peritoneum	Primary malignant neoplasm of nervous system	376918	Maps to
C48	ICD10CM	187801002	Malignant neoplasm of retroperitoneum and peritoneum	Malignant tumor of peritoneum and retroperitoneum	4089665	Maps to
C48.0	ICD10	94092006	Malignant neoplasm: Retroperitoneum	Primary malignant neoplasm of retroperitoneum	198091	Maps to
C48.0	ICD10CM	94092006	Malignant neoplasm of retroperitoneum	Primary malignant neoplasm of retroperitoneum	198091	Maps to
C48.1	ICD10CM	372016004	Malignant neoplasm of specified parts of peritoneum	Primary malignant neoplasm of the peritoneum	197799	Maps to
C48.1	ICD10	363492001	Malignant neoplasm: Specified parts of peritoneum	Malignant tumor of peritoneum	443400	Maps to
C48.1	ICD10	372016004	Malignant neoplasm: Specified parts of peritoneum	Primary malignant neoplasm of the peritoneum	197799	Maps to
C48.2	ICD10CM	94092006	Malignant neoplasm of peritoneum, unspecified	Primary malignant neoplasm of retroperitoneum	198091	Maps to
C48.2	ICD10	94092006	Malignant neoplasm: Peritoneum, unspecified	Primary malignant neoplasm of retroperitoneum	198091	Maps to
C48.8	ICD10CM	109851002	Malignant neoplasm of overlapping sites of retroperitoneum and peritoneum	Overlapping malignant neoplasm of retroperitoneum and peritoneum	198092	Maps to
C48.8	ICD10	94111002	Malignant neoplasm: Overlapping lesion of retroperitoneum and peritoneum	Primary malignant neoplasm of trunk	4312698	Maps to
C49	ICD10	372010005	Malignant neoplasm of other connective and soft tissue	Primary malignant neoplasm of soft tissues	376647	Maps to
C49	ICD10CM	387837005	Malignant neoplasm of other connective and soft tissue	Neoplasm of soft tissue	4308811	Maps to
C49	ICD10CM	372087000	Malignant neoplasm of other connective and soft tissue	Primary malignant neoplasm	439392	Maps to
C49.0	ICD10	372010005	Malignant neoplasm: Connective and soft tissue of head, face and neck	Primary malignant neoplasm of soft tissues	376647	Maps to
C49.0	ICD10	302816009	Malignant neoplasm: Connective and soft tissue of head, face and neck	Malignant tumor of soft tissue of head, face and neck	4118989	Maps to
C49.0	ICD10CM	372087000	Malignant neoplasm of connective and soft tissue of head, face and neck	Primary malignant neoplasm	439392	Maps to
C49.0	ICD10CM	255056009	Malignant neoplasm of connective and soft tissue of head, face and neck	Malignant tumor of head and neck	4114222	Maps to
C49.1	ICD10	372012002	Malignant neoplasm: Connective and soft tissue of upper limb, including shoulder	Primary malignant neoplasm of soft tissues of upper limb	436357	Maps to
C49.1	ICD10CM	187991006	Malignant neoplasm of connective and soft tissue of upper limb, including shoulder	Malignant neoplasm of connective and soft tissue of upper limb and shoulder	4092235	Maps to
C49.10	ICD10CM	187991006	Malignant neoplasm of connective and soft tissue of unspecified upper limb, including shoulder	Malignant neoplasm of connective and soft tissue of upper limb and shoulder	4092235	Maps to
C49.11	ICD10CM	187991006	Malignant neoplasm of connective and soft tissue of right upper limb, including shoulder	Malignant neoplasm of connective and soft tissue of upper limb and shoulder	4092235	Maps to
C49.12	ICD10CM	187991006	Malignant neoplasm of connective and soft tissue of left upper limb, including shoulder	Malignant neoplasm of connective and soft tissue of upper limb and shoulder	4092235	Maps to
C49.2	ICD10CM	93875005	Malignant neoplasm of connective and soft tissue of lower limb, including hip	Primary malignant neoplasm of lower limb	201518	Maps to
C49.2	ICD10	187999008	Malignant neoplasm: Connective and soft tissue of lower limb, including hip	Malignant neoplasm of connective and soft tissue of hip and lower limb	4089777	Maps to
C49.2	ICD10	372010005	Malignant neoplasm: Connective and soft tissue of lower limb, including hip	Primary malignant neoplasm of soft tissues	376647	Maps to
C49.2	ICD10CM	187999008	Malignant neoplasm of connective and soft tissue of lower limb, including hip	Malignant neoplasm of connective and soft tissue of hip and lower limb	4089777	Maps to
C49.20	ICD10CM	187999008	Malignant neoplasm of connective and soft tissue of unspecified lower limb, including hip	Malignant neoplasm of connective and soft tissue of hip and lower limb	4089777	Maps to
C49.21	ICD10CM	187999008	Malignant neoplasm of connective and soft tissue of right lower limb, including hip	Malignant neoplasm of connective and soft tissue of hip and lower limb	4089777	Maps to
C49.22	ICD10CM	187999008	Malignant neoplasm of connective and soft tissue of left lower limb, including hip	Malignant neoplasm of connective and soft tissue of hip and lower limb	4089777	Maps to
C49.3	ICD10	188009001	Malignant neoplasm: Connective and soft tissue of thorax	Malignant neoplasm of connective and soft tissue of thorax	4092358	Maps to
C49.3	ICD10	372010005	Malignant neoplasm: Connective and soft tissue of thorax	Primary malignant neoplasm of soft tissues	376647	Maps to
C49.3	ICD10CM	94111002	Malignant neoplasm of connective and soft tissue of thorax	Primary malignant neoplasm of trunk	4312698	Maps to
C49.3	ICD10CM	188009001	Malignant neoplasm of connective and soft tissue of thorax	Malignant neoplasm of connective and soft tissue of thorax	4092358	Maps to
C49.4	ICD10	372010005	Malignant neoplasm: Connective and soft tissue of abdomen	Primary malignant neoplasm of soft tissues	376647	Maps to
C49.4	ICD10	188015001	Malignant neoplasm: Connective and soft tissue of abdomen	Malignant neoplasm of connective and soft tissue of abdomen	4095018	Maps to
C49.4	ICD10CM	188015001	Malignant neoplasm of connective and soft tissue of abdomen	Malignant neoplasm of connective and soft tissue of abdomen	4095018	Maps to
C49.4	ICD10CM	94111002	Malignant neoplasm of connective and soft tissue of abdomen	Primary malignant neoplasm of trunk	4312698	Maps to
C49.5	ICD10CM	372087000	Malignant neoplasm of connective and soft tissue of pelvis	Primary malignant neoplasm	439392	Maps to
C49.5	ICD10	372010005	Malignant neoplasm: Connective and soft tissue of pelvis	Primary malignant neoplasm of soft tissues	376647	Maps to
C49.5	ICD10CM	188019007	Malignant neoplasm of connective and soft tissue of pelvis	Malignant neoplasm of connective and soft tissue of pelvis	201231	Maps to
C49.5	ICD10	188019007	Malignant neoplasm: Connective and soft tissue of pelvis	Malignant neoplasm of connective and soft tissue of pelvis	201231	Maps to
C49.6	ICD10CM	94111002	Malignant neoplasm of connective and soft tissue of trunk, unspecified	Primary malignant neoplasm of trunk	4312698	Maps to
C49.6	ICD10CM	372010005	Malignant neoplasm of connective and soft tissue of trunk, unspecified	Primary malignant neoplasm of soft tissues	376647	Maps to
C49.6	ICD10	94063007	Malignant neoplasm: Connective and soft tissue of trunk, unspecified	Primary malignant neoplasm of soft tissues of trunk	197808	Maps to
C49.8	ICD10CM	109349007	Malignant neoplasm of overlapping sites of connective and soft tissue	Overlapping malignant neoplasm of soft tissues	378081	Maps to
C49.8	ICD10	109349007	Malignant neoplasm: Overlapping lesion of connective and soft tissue	Overlapping malignant neoplasm of soft tissues	378081	Maps to
C49.9	ICD10CM	372010005	Malignant neoplasm of connective and soft tissue, unspecified	Primary malignant neoplasm of soft tissues	376647	Maps to
C49.9	ICD10	372010005	Malignant neoplasm: Connective and soft tissue, unspecified	Primary malignant neoplasm of soft tissues	376647	Maps to
C49.A	ICD10CM	420120006	Gastrointestinal stromal tumor	Gastrointestinal stromal tumor	4170421	Maps to
C49.A0	ICD10CM	420120006	Gastrointestinal stromal tumor, unspecified site	Gastrointestinal stromal tumor	4170421	Maps to
C49.A1	ICD10CM	446124001	Gastrointestinal stromal tumor of esophagus	Gastrointestinal stromal tumor of esophagus	40486465	Maps to
C49.A2	ICD10CM	445736006	Gastrointestinal stromal tumor of stomach	Gastrointestinal stromal tumor of stomach	40492266	Maps to
C49.A3	ICD10CM	445737002	Gastrointestinal stromal tumor of small intestine	Gastrointestinal stromal tumor of small intestine	40492267	Maps to
C49.A4	ICD10CM	446925001	Gastrointestinal stromal tumor of large intestine	Gastrointestinal stromal tumor of large intestine	40490328	Maps to
C49.A5	ICD10CM	420120006	Gastrointestinal stromal tumor of rectum	Gastrointestinal stromal tumor	4170421	Maps to
C49.A9	ICD10CM	420120006	Gastrointestinal stromal tumor of other sites	Gastrointestinal stromal tumor	4170421	Maps to
C4A	ICD10CM	253001006	Merkel cell carcinoma	Merkel cell carcinoma	4100425	Maps to
C4A.0	ICD10CM	269515006	Merkel cell carcinoma of lip	Carcinoma of lip	4153887	Maps to
C4A.0	ICD10CM	253001006	Merkel cell carcinoma of lip	Merkel cell carcinoma	4100425	Maps to
C4A.1	ICD10CM	253001006	Merkel cell carcinoma of eyelid, including canthus	Merkel cell carcinoma	4100425	Maps to
C4A.10	ICD10CM	253001006	Merkel cell carcinoma of unspecified eyelid, including canthus	Merkel cell carcinoma	4100425	Maps to
C4A.11	ICD10CM	253001006	Merkel cell carcinoma of right eyelid, including canthus	Merkel cell carcinoma	4100425	Maps to
C4A.111	ICD10CM	253001006	Merkel cell carcinoma of right upper eyelid, including canthus	Merkel cell carcinoma	4100425	Maps to
C4A.111	ICD10CM	313249007	Merkel cell carcinoma of right upper eyelid, including canthus	Malignant neoplasm of upper eyelid	4197474	Maps to
C4A.112	ICD10CM	313250007	Merkel cell carcinoma of right lower eyelid, including canthus	Malignant neoplasm of lower eyelid	4197475	Maps to
C4A.112	ICD10CM	253001006	Merkel cell carcinoma of right lower eyelid, including canthus	Merkel cell carcinoma	4100425	Maps to
C4A.12	ICD10CM	253001006	Merkel cell carcinoma of left eyelid, including canthus	Merkel cell carcinoma	4100425	Maps to
C4A.121	ICD10CM	313249007	Merkel cell carcinoma of left upper eyelid, including canthus	Malignant neoplasm of upper eyelid	4197474	Maps to
C4A.121	ICD10CM	253001006	Merkel cell carcinoma of left upper eyelid, including canthus	Merkel cell carcinoma	4100425	Maps to
C4A.122	ICD10CM	313250007	Merkel cell carcinoma of left lower eyelid, including canthus	Malignant neoplasm of lower eyelid	4197475	Maps to
C4A.122	ICD10CM	253001006	Merkel cell carcinoma of left lower eyelid, including canthus	Merkel cell carcinoma	4100425	Maps to
C4A.2	ICD10CM	253001006	Merkel cell carcinoma of ear and external auricular canal	Merkel cell carcinoma	4100425	Maps to
C4A.20	ICD10CM	253001006	Merkel cell carcinoma of unspecified ear and external auricular canal	Merkel cell carcinoma	4100425	Maps to
C4A.21	ICD10CM	253001006	Merkel cell carcinoma of right ear and external auricular canal	Merkel cell carcinoma	4100425	Maps to
C4A.22	ICD10CM	253001006	Merkel cell carcinoma of left ear and external auricular canal	Merkel cell carcinoma	4100425	Maps to
C4A.3	ICD10CM	253001006	Merkel cell carcinoma of other and unspecified parts of face	Merkel cell carcinoma	4100425	Maps to
C4A.30	ICD10CM	253001006	Merkel cell carcinoma of unspecified part of face	Merkel cell carcinoma	4100425	Maps to
C4A.31	ICD10CM	253001006	Merkel cell carcinoma of nose	Merkel cell carcinoma	4100425	Maps to
C4A.39	ICD10CM	253001006	Merkel cell carcinoma of other parts of face	Merkel cell carcinoma	4100425	Maps to
C4A.4	ICD10CM	253001006	Merkel cell carcinoma of scalp and neck	Merkel cell carcinoma	4100425	Maps to
C4A.5	ICD10CM	133891000119102	Merkel cell carcinoma of trunk	Merkel cell carcinoma of trunk	761021	Maps to
C4A.51	ICD10CM	253001006	Merkel cell carcinoma of anal skin	Merkel cell carcinoma	4100425	Maps to
C4A.52	ICD10CM	253001006	Merkel cell carcinoma of skin of breast	Merkel cell carcinoma	4100425	Maps to
C4A.59	ICD10CM	253001006	Merkel cell carcinoma of other part of trunk	Merkel cell carcinoma	4100425	Maps to
C4A.6	ICD10CM	133871000119103	Merkel cell carcinoma of upper limb, including shoulder	Merkel cell carcinoma of upper limb	37016170	Maps to
C4A.60	ICD10CM	133871000119103	Merkel cell carcinoma of unspecified upper limb, including shoulder	Merkel cell carcinoma of upper limb	37016170	Maps to
C4A.61	ICD10CM	133871000119103	Merkel cell carcinoma of right upper limb, including shoulder	Merkel cell carcinoma of upper limb	37016170	Maps to
C4A.62	ICD10CM	133871000119103	Merkel cell carcinoma of left upper limb, including shoulder	Merkel cell carcinoma of upper limb	37016170	Maps to
C4A.7	ICD10CM	133881000119100	Merkel cell carcinoma of lower limb, including hip	Merkel cell carcinoma of lower limb	37016171	Maps to
C4A.70	ICD10CM	133881000119100	Merkel cell carcinoma of unspecified lower limb, including hip	Merkel cell carcinoma of lower limb	37016171	Maps to
C4A.71	ICD10CM	133881000119100	Merkel cell carcinoma of right lower limb, including hip	Merkel cell carcinoma of lower limb	37016171	Maps to
C4A.72	ICD10CM	133881000119100	Merkel cell carcinoma of left lower limb, including hip	Merkel cell carcinoma of lower limb	37016171	Maps to
C4A.8	ICD10CM	253001006	Merkel cell carcinoma of overlapping sites	Merkel cell carcinoma	4100425	Maps to
C4A.8	ICD10CM	109264009	Merkel cell carcinoma of overlapping sites	Overlapping malignant neoplasm of skin	133974	Maps to
C4A.9	ICD10CM	253001006	Merkel cell carcinoma, unspecified	Merkel cell carcinoma	4100425	Maps to
C50	ICD10CM	372137005	Malignant neoplasm of breast	Primary malignant neoplasm of breast	4162253	Maps to
C50	ICD10	372137005	Malignant neoplasm of breast	Primary malignant neoplasm of breast	4162253	Maps to
C50.0	ICD10CM	372137005	Malignant neoplasm of nipple and areola	Primary malignant neoplasm of breast	4162253	Maps to
C50.0	ICD10	372137005	Malignant neoplasm: Nipple and areola	Primary malignant neoplasm of breast	4162253	Maps to
C50.01	ICD10CM	188147009	Malignant neoplasm of nipple and areola, female	Malignant neoplasm of nipple and areola of female breast	4091464	Maps to
C50.011	ICD10CM	188147009	Malignant neoplasm of nipple and areola, right female breast	Malignant neoplasm of nipple and areola of female breast	4091464	Maps to
C50.012	ICD10CM	188147009	Malignant neoplasm of nipple and areola, left female breast	Malignant neoplasm of nipple and areola of female breast	4091464	Maps to
C50.019	ICD10CM	188147009	Malignant neoplasm of nipple and areola, unspecified female breast	Malignant neoplasm of nipple and areola of female breast	4091464	Maps to
C50.02	ICD10CM	188163001	Malignant neoplasm of nipple and areola, male	Malignant neoplasm of nipple and areola of male breast	4091469	Maps to
C50.021	ICD10CM	188163001	Malignant neoplasm of nipple and areola, right male breast	Malignant neoplasm of nipple and areola of male breast	4091469	Maps to
C50.022	ICD10CM	188163001	Malignant neoplasm of nipple and areola, left male breast	Malignant neoplasm of nipple and areola of male breast	4091469	Maps to
C50.029	ICD10CM	188163001	Malignant neoplasm of nipple and areola, unspecified male breast	Malignant neoplasm of nipple and areola of male breast	4091469	Maps to
C50.1	ICD10CM	372137005	Malignant neoplasm of central portion of breast	Primary malignant neoplasm of breast	4162253	Maps to
C50.1	ICD10	372137005	Malignant neoplasm: Central portion of breast	Primary malignant neoplasm of breast	4162253	Maps to
C50.11	ICD10CM	93745008	Malignant neoplasm of central portion of breast, female	Primary malignant neoplasm of central portion of female breast	432845	Maps to
C50.111	ICD10CM	93745008	Malignant neoplasm of central portion of right female breast	Primary malignant neoplasm of central portion of female breast	432845	Maps to
C50.112	ICD10CM	93745008	Malignant neoplasm of central portion of left female breast	Primary malignant neoplasm of central portion of female breast	432845	Maps to
C50.119	ICD10CM	93745008	Malignant neoplasm of central portion of unspecified female breast	Primary malignant neoplasm of central portion of female breast	432845	Maps to
C50.12	ICD10CM	93884005	Malignant neoplasm of central portion of breast, male	Primary malignant neoplasm of male breast	135489	Maps to
C50.121	ICD10CM	93884005	Malignant neoplasm of central portion of right male breast	Primary malignant neoplasm of male breast	135489	Maps to
C50.122	ICD10CM	93884005	Malignant neoplasm of central portion of left male breast	Primary malignant neoplasm of male breast	135489	Maps to
C50.129	ICD10CM	93884005	Malignant neoplasm of central portion of unspecified male breast	Primary malignant neoplasm of male breast	135489	Maps to
C50.2	ICD10CM	373089009	Malignant neoplasm of upper-inner quadrant of breast	Primary malignant neoplasm of breast upper inner quadrant	4158563	Maps to
C50.2	ICD10	373089009	Malignant neoplasm: Upper-inner quadrant of breast	Primary malignant neoplasm of breast upper inner quadrant	4158563	Maps to
C50.21	ICD10CM	94115006	Malignant neoplasm of upper-inner quadrant of breast, female	Primary malignant neoplasm of upper inner quadrant of female breast	440956	Maps to
C50.211	ICD10CM	94115006	Malignant neoplasm of upper-inner quadrant of right female breast	Primary malignant neoplasm of upper inner quadrant of female breast	440956	Maps to
C50.212	ICD10CM	94115006	Malignant neoplasm of upper-inner quadrant of left female breast	Primary malignant neoplasm of upper inner quadrant of female breast	440956	Maps to
C50.219	ICD10CM	94115006	Malignant neoplasm of upper-inner quadrant of unspecified female breast	Primary malignant neoplasm of upper inner quadrant of female breast	440956	Maps to
C50.22	ICD10CM	93884005	Malignant neoplasm of upper-inner quadrant of breast, male	Primary malignant neoplasm of male breast	135489	Maps to
C50.22	ICD10CM	373089009	Malignant neoplasm of upper-inner quadrant of breast, male	Primary malignant neoplasm of breast upper inner quadrant	4158563	Maps to
C50.221	ICD10CM	373089009	Malignant neoplasm of upper-inner quadrant of right male breast	Primary malignant neoplasm of breast upper inner quadrant	4158563	Maps to
C50.221	ICD10CM	93884005	Malignant neoplasm of upper-inner quadrant of right male breast	Primary malignant neoplasm of male breast	135489	Maps to
C50.222	ICD10CM	93884005	Malignant neoplasm of upper-inner quadrant of left male breast	Primary malignant neoplasm of male breast	135489	Maps to
C50.222	ICD10CM	373089009	Malignant neoplasm of upper-inner quadrant of left male breast	Primary malignant neoplasm of breast upper inner quadrant	4158563	Maps to
C50.229	ICD10CM	93884005	Malignant neoplasm of upper-inner quadrant of unspecified male breast	Primary malignant neoplasm of male breast	135489	Maps to
C50.229	ICD10CM	373089009	Malignant neoplasm of upper-inner quadrant of unspecified male breast	Primary malignant neoplasm of breast upper inner quadrant	4158563	Maps to
C50.3	ICD10CM	373090000	Malignant neoplasm of lower-inner quadrant of breast	Primary malignant neoplasm of breast lower inner quadrant	4187851	Maps to
C50.3	ICD10	373090000	Malignant neoplasm: Lower-inner quadrant of breast	Primary malignant neoplasm of breast lower inner quadrant	4187851	Maps to
C50.31	ICD10CM	93874009	Malignant neoplasm of lower-inner quadrant of breast, female	Primary malignant neoplasm of lower inner quadrant of female breast	432263	Maps to
C50.311	ICD10CM	93874009	Malignant neoplasm of lower-inner quadrant of right female breast	Primary malignant neoplasm of lower inner quadrant of female breast	432263	Maps to
C50.312	ICD10CM	93874009	Malignant neoplasm of lower-inner quadrant of left female breast	Primary malignant neoplasm of lower inner quadrant of female breast	432263	Maps to
C50.319	ICD10CM	93874009	Malignant neoplasm of lower-inner quadrant of unspecified female breast	Primary malignant neoplasm of lower inner quadrant of female breast	432263	Maps to
C50.32	ICD10CM	373090000	Malignant neoplasm of lower-inner quadrant of breast, male	Primary malignant neoplasm of breast lower inner quadrant	4187851	Maps to
C50.32	ICD10CM	93884005	Malignant neoplasm of lower-inner quadrant of breast, male	Primary malignant neoplasm of male breast	135489	Maps to
C50.321	ICD10CM	373090000	Malignant neoplasm of lower-inner quadrant of right male breast	Primary malignant neoplasm of breast lower inner quadrant	4187851	Maps to
C50.321	ICD10CM	93884005	Malignant neoplasm of lower-inner quadrant of right male breast	Primary malignant neoplasm of male breast	135489	Maps to
C50.322	ICD10CM	373090000	Malignant neoplasm of lower-inner quadrant of left male breast	Primary malignant neoplasm of breast lower inner quadrant	4187851	Maps to
C50.322	ICD10CM	93884005	Malignant neoplasm of lower-inner quadrant of left male breast	Primary malignant neoplasm of male breast	135489	Maps to
C50.329	ICD10CM	93884005	Malignant neoplasm of lower-inner quadrant of unspecified male breast	Primary malignant neoplasm of male breast	135489	Maps to
C50.329	ICD10CM	373090000	Malignant neoplasm of lower-inner quadrant of unspecified male breast	Primary malignant neoplasm of breast lower inner quadrant	4187851	Maps to
C50.4	ICD10	373088001	Malignant neoplasm: Upper-outer quadrant of breast	Primary malignant neoplasm of breast upper outer quadrant	4187850	Maps to
C50.4	ICD10CM	373088001	Malignant neoplasm of upper-outer quadrant of breast	Primary malignant neoplasm of breast upper outer quadrant	4187850	Maps to
C50.41	ICD10CM	94117003	Malignant neoplasm of upper-outer quadrant of breast, female	Primary malignant neoplasm of upper outer quadrant of female breast	436353	Maps to
C50.411	ICD10CM	94117003	Malignant neoplasm of upper-outer quadrant of right female breast	Primary malignant neoplasm of upper outer quadrant of female breast	436353	Maps to
C50.412	ICD10CM	94117003	Malignant neoplasm of upper-outer quadrant of left female breast	Primary malignant neoplasm of upper outer quadrant of female breast	436353	Maps to
C50.419	ICD10CM	94117003	Malignant neoplasm of upper-outer quadrant of unspecified female breast	Primary malignant neoplasm of upper outer quadrant of female breast	436353	Maps to
C50.42	ICD10CM	93884005	Malignant neoplasm of upper-outer quadrant of breast, male	Primary malignant neoplasm of male breast	135489	Maps to
C50.42	ICD10CM	373088001	Malignant neoplasm of upper-outer quadrant of breast, male	Primary malignant neoplasm of breast upper outer quadrant	4187850	Maps to
C50.421	ICD10CM	93884005	Malignant neoplasm of upper-outer quadrant of right male breast	Primary malignant neoplasm of male breast	135489	Maps to
C50.421	ICD10CM	373088001	Malignant neoplasm of upper-outer quadrant of right male breast	Primary malignant neoplasm of breast upper outer quadrant	4187850	Maps to
C50.422	ICD10CM	373088001	Malignant neoplasm of upper-outer quadrant of left male breast	Primary malignant neoplasm of breast upper outer quadrant	4187850	Maps to
C50.422	ICD10CM	93884005	Malignant neoplasm of upper-outer quadrant of left male breast	Primary malignant neoplasm of male breast	135489	Maps to
C50.429	ICD10CM	373088001	Malignant neoplasm of upper-outer quadrant of unspecified male breast	Primary malignant neoplasm of breast upper outer quadrant	4187850	Maps to
C50.429	ICD10CM	93884005	Malignant neoplasm of upper-outer quadrant of unspecified male breast	Primary malignant neoplasm of male breast	135489	Maps to
C50.5	ICD10	373091001	Malignant neoplasm: Lower-outer quadrant of breast	Primary malignant neoplasm of breast lower outer quadrant	4188545	Maps to
C50.5	ICD10CM	373091001	Malignant neoplasm of lower-outer quadrant of breast	Primary malignant neoplasm of breast lower outer quadrant	4188545	Maps to
C50.51	ICD10CM	93876006	Malignant neoplasm of lower-outer quadrant of breast, female	Primary malignant neoplasm of lower outer quadrant of female breast	441515	Maps to
C50.511	ICD10CM	93876006	Malignant neoplasm of lower-outer quadrant of right female breast	Primary malignant neoplasm of lower outer quadrant of female breast	441515	Maps to
C50.512	ICD10CM	93876006	Malignant neoplasm of lower-outer quadrant of left female breast	Primary malignant neoplasm of lower outer quadrant of female breast	441515	Maps to
C50.519	ICD10CM	93876006	Malignant neoplasm of lower-outer quadrant of unspecified female breast	Primary malignant neoplasm of lower outer quadrant of female breast	441515	Maps to
C50.52	ICD10CM	93884005	Malignant neoplasm of lower-outer quadrant of breast, male	Primary malignant neoplasm of male breast	135489	Maps to
C50.52	ICD10CM	373091001	Malignant neoplasm of lower-outer quadrant of breast, male	Primary malignant neoplasm of breast lower outer quadrant	4188545	Maps to
C50.521	ICD10CM	93884005	Malignant neoplasm of lower-outer quadrant of right male breast	Primary malignant neoplasm of male breast	135489	Maps to
C50.521	ICD10CM	373091001	Malignant neoplasm of lower-outer quadrant of right male breast	Primary malignant neoplasm of breast lower outer quadrant	4188545	Maps to
C50.522	ICD10CM	373091001	Malignant neoplasm of lower-outer quadrant of left male breast	Primary malignant neoplasm of breast lower outer quadrant	4188545	Maps to
C50.522	ICD10CM	93884005	Malignant neoplasm of lower-outer quadrant of left male breast	Primary malignant neoplasm of male breast	135489	Maps to
C50.529	ICD10CM	93884005	Malignant neoplasm of lower-outer quadrant of unspecified male breast	Primary malignant neoplasm of male breast	135489	Maps to
C50.529	ICD10CM	373091001	Malignant neoplasm of lower-outer quadrant of unspecified male breast	Primary malignant neoplasm of breast lower outer quadrant	4188545	Maps to
C50.6	ICD10	372092003	Malignant neoplasm: Axillary tail of breast	Primary malignant neoplasm of axillary tail of breast	441513	Maps to
C50.6	ICD10CM	372092003	Malignant neoplasm of axillary tail of breast	Primary malignant neoplasm of axillary tail of breast	441513	Maps to
C50.61	ICD10CM	188156001	Malignant neoplasm of axillary tail of breast, female	Malignant neoplasm of axillary tail of female breast	4091467	Maps to
C50.61	ICD10CM	372092003	Malignant neoplasm of axillary tail of breast, female	Primary malignant neoplasm of axillary tail of breast	441513	Maps to
C50.611	ICD10CM	353501000119104	Malignant neoplasm of axillary tail of right female breast	Primary malignant neoplasm of axillary tail of right female breast	36684820	Maps to
C50.612	ICD10CM	353421000119109	Malignant neoplasm of axillary tail of left female breast	Primary malignant neoplasm of axillary tail of left female breast	36684817	Maps to
C50.619	ICD10CM	372092003	Malignant neoplasm of axillary tail of unspecified female breast	Primary malignant neoplasm of axillary tail of breast	441513	Maps to
C50.619	ICD10CM	188156001	Malignant neoplasm of axillary tail of unspecified female breast	Malignant neoplasm of axillary tail of female breast	4091467	Maps to
C50.62	ICD10CM	93884005	Malignant neoplasm of axillary tail of breast, male	Primary malignant neoplasm of male breast	135489	Maps to
C50.62	ICD10CM	372092003	Malignant neoplasm of axillary tail of breast, male	Primary malignant neoplasm of axillary tail of breast	441513	Maps to
C50.621	ICD10CM	93884005	Malignant neoplasm of axillary tail of right male breast	Primary malignant neoplasm of male breast	135489	Maps to
C50.621	ICD10CM	372092003	Malignant neoplasm of axillary tail of right male breast	Primary malignant neoplasm of axillary tail of breast	441513	Maps to
C50.622	ICD10CM	372092003	Malignant neoplasm of axillary tail of left male breast	Primary malignant neoplasm of axillary tail of breast	441513	Maps to
C50.622	ICD10CM	93884005	Malignant neoplasm of axillary tail of left male breast	Primary malignant neoplasm of male breast	135489	Maps to
C50.629	ICD10CM	93884005	Malignant neoplasm of axillary tail of unspecified male breast	Primary malignant neoplasm of male breast	135489	Maps to
C50.629	ICD10CM	372092003	Malignant neoplasm of axillary tail of unspecified male breast	Primary malignant neoplasm of axillary tail of breast	441513	Maps to
C50.8	ICD10CM	188157005	Malignant neoplasm of overlapping sites of breast	Malignant neoplasm, overlapping lesion of breast	4092513	Maps to
C50.8	ICD10	188157005	Malignant neoplasm: Overlapping lesion of breast	Malignant neoplasm, overlapping lesion of breast	4092513	Maps to
C50.81	ICD10CM	109886000	Malignant neoplasm of overlapping sites of breast, female	Overlapping malignant neoplasm of female breast	133711	Maps to
C50.811	ICD10CM	109886000	Malignant neoplasm of overlapping sites of right female breast	Overlapping malignant neoplasm of female breast	133711	Maps to
C50.812	ICD10CM	109886000	Malignant neoplasm of overlapping sites of left female breast	Overlapping malignant neoplasm of female breast	133711	Maps to
C50.819	ICD10CM	109886000	Malignant neoplasm of overlapping sites of unspecified female breast	Overlapping malignant neoplasm of female breast	133711	Maps to
C50.82	ICD10CM	109887009	Malignant neoplasm of overlapping sites of breast, male	Overlapping malignant neoplasm of male breast	4003684	Maps to
C50.821	ICD10CM	109887009	Malignant neoplasm of overlapping sites of right male breast	Overlapping malignant neoplasm of male breast	4003684	Maps to
C50.822	ICD10CM	109887009	Malignant neoplasm of overlapping sites of left male breast	Overlapping malignant neoplasm of male breast	4003684	Maps to
C50.829	ICD10CM	109887009	Malignant neoplasm of overlapping sites of unspecified male breast	Overlapping malignant neoplasm of male breast	4003684	Maps to
C50.9	ICD10	372137005	Malignant neoplasm: Breast, unspecified	Primary malignant neoplasm of breast	4162253	Maps to
C50.9	ICD10CM	372137005	Malignant neoplasm of breast of unspecified site	Primary malignant neoplasm of breast	4162253	Maps to
C50.91	ICD10CM	93796005	Malignant neoplasm of breast of unspecified site, female	Primary malignant neoplasm of female breast	137809	Maps to
C50.911	ICD10CM	93796005	Malignant neoplasm of unspecified site of right female breast	Primary malignant neoplasm of female breast	137809	Maps to
C50.912	ICD10CM	93796005	Malignant neoplasm of unspecified site of left female breast	Primary malignant neoplasm of female breast	137809	Maps to
C50.919	ICD10CM	93796005	Malignant neoplasm of unspecified site of unspecified female breast	Primary malignant neoplasm of female breast	137809	Maps to
C50.92	ICD10CM	93884005	Malignant neoplasm of breast of unspecified site, male	Primary malignant neoplasm of male breast	135489	Maps to
C50.921	ICD10CM	93884005	Malignant neoplasm of unspecified site of right male breast	Primary malignant neoplasm of male breast	135489	Maps to
C50.922	ICD10CM	93884005	Malignant neoplasm of unspecified site of left male breast	Primary malignant neoplasm of male breast	135489	Maps to
C50.929	ICD10CM	93884005	Malignant neoplasm of unspecified site of unspecified male breast	Primary malignant neoplasm of male breast	135489	Maps to
C51	ICD10CM	94143002	Malignant neoplasm of vulva	Primary malignant neoplasm of vulva	195197	Maps to
C51	ICD10	94143002	Malignant neoplasm of vulva	Primary malignant neoplasm of vulva	195197	Maps to
C51.0	ICD10	93850006	Malignant neoplasm: Labium majus	Primary malignant neoplasm of labia majora	437501	Maps to
C51.0	ICD10CM	93850006	Malignant neoplasm of labium majus	Primary malignant neoplasm of labia majora	437501	Maps to
C51.1	ICD10	93851005	Malignant neoplasm: Labium minus	Primary malignant neoplasm of labia minora	441802	Maps to
C51.1	ICD10CM	93851005	Malignant neoplasm of labium minus	Primary malignant neoplasm of labia minora	441802	Maps to
C51.2	ICD10CM	371980003	Malignant neoplasm of clitoris	Primary malignant neoplasm of clitoris	197225	Maps to
C51.2	ICD10	371980003	Malignant neoplasm: Clitoris	Primary malignant neoplasm of clitoris	197225	Maps to
C51.8	ICD10CM	109885001	Malignant neoplasm of overlapping sites of vulva	Overlapping malignant neoplasm of vulva	4003029	Maps to
C51.8	ICD10	109885001	Malignant neoplasm: Overlapping lesion of vulva	Overlapping malignant neoplasm of vulva	4003029	Maps to
C51.9	ICD10	94143002	Malignant neoplasm: Vulva, unspecified	Primary malignant neoplasm of vulva	195197	Maps to
C51.9	ICD10CM	94143002	Malignant neoplasm of vulva, unspecified	Primary malignant neoplasm of vulva	195197	Maps to
C52	ICD10	372025005	Malignant neoplasm of vagina	Primary malignant neoplasm of vagina	196048	Maps to
C52	ICD10CM	372025005	Malignant neoplasm of vagina	Primary malignant neoplasm of vagina	196048	Maps to
C53	ICD10CM	372024009	Malignant neoplasm of cervix uteri	Primary malignant neoplasm of uterine cervix	196359	Maps to
C53	ICD10	372024009	Malignant neoplasm of cervix uteri	Primary malignant neoplasm of uterine cervix	196359	Maps to
C53.0	ICD10CM	93779009	Malignant neoplasm of endocervix	Primary malignant neoplasm of endocervix	441805	Maps to
C53.0	ICD10	93779009	Malignant neoplasm: Endocervix	Primary malignant neoplasm of endocervix	441805	Maps to
C53.1	ICD10CM	93789008	Malignant neoplasm of exocervix	Primary malignant neoplasm of exocervix	436358	Maps to
C53.1	ICD10	93789008	Malignant neoplasm: Exocervix	Primary malignant neoplasm of exocervix	436358	Maps to
C53.8	ICD10CM	188180002	Malignant neoplasm of overlapping sites of cervix uteri	Malignant neoplasm, overlapping lesion of cervix uteri	4092515	Maps to
C53.8	ICD10	188180002	Malignant neoplasm: Overlapping lesion of cervix uteri	Malignant neoplasm, overlapping lesion of cervix uteri	4092515	Maps to
C53.9	ICD10	372024009	Malignant neoplasm: Cervix uteri, unspecified	Primary malignant neoplasm of uterine cervix	196359	Maps to
C53.9	ICD10CM	372024009	Malignant neoplasm of cervix uteri, unspecified	Primary malignant neoplasm of uterine cervix	196359	Maps to
C54	ICD10CM	371971003	Malignant neoplasm of corpus uteri	Primary malignant neoplasm of body of uterus	4162860	Maps to
C54	ICD10	371971003	Malignant neoplasm of corpus uteri	Primary malignant neoplasm of body of uterus	4162860	Maps to
C54.0	ICD10CM	93844001	Malignant neoplasm of isthmus uteri	Primary malignant neoplasm of isthmus of uterus	192847	Maps to
C54.0	ICD10	93844001	Malignant neoplasm: Isthmus uteri	Primary malignant neoplasm of isthmus of uterus	192847	Maps to
C54.1	ICD10	93781006	Malignant neoplasm: Endometrium	Primary malignant neoplasm of endometrium	4247238	Maps to
C54.1	ICD10CM	93781006	Malignant neoplasm of endometrium	Primary malignant neoplasm of endometrium	4247238	Maps to
C54.2	ICD10CM	93915004	Malignant neoplasm of myometrium	Primary malignant neoplasm of myometrium	4247842	Maps to
C54.2	ICD10	93915004	Malignant neoplasm: Myometrium	Primary malignant neoplasm of myometrium	4247842	Maps to
C54.3	ICD10CM	188191009	Malignant neoplasm of fundus uteri	Malignant neoplasm of fundus of corpus uteri	4095748	Maps to
C54.3	ICD10	188191009	Malignant neoplasm: Fundus uteri	Malignant neoplasm of fundus of corpus uteri	4095748	Maps to
C54.8	ICD10	109879008	Malignant neoplasm: Overlapping lesion of corpus uteri	Overlapping malignant neoplasm of body of uterus	198082	Maps to
C54.8	ICD10CM	109879008	Malignant neoplasm of overlapping sites of corpus uteri	Overlapping malignant neoplasm of body of uterus	198082	Maps to
C54.9	ICD10CM	371971003	Malignant neoplasm of corpus uteri, unspecified	Primary malignant neoplasm of body of uterus	4162860	Maps to
C54.9	ICD10	371971003	Malignant neoplasm: Corpus uteri, unspecified	Primary malignant neoplasm of body of uterus	4162860	Maps to
C55	ICD10	10708511000119108	Malignant neoplasm of uterus, part unspecified	Primary malignant neoplasm of uterus	45770892	Maps to
C55	ICD10CM	10708511000119108	Malignant neoplasm of uterus, part unspecified	Primary malignant neoplasm of uterus	45770892	Maps to
C56	ICD10CM	93934004	Malignant neoplasm of ovary	Primary malignant neoplasm of ovary	200051	Maps to
C56	ICD10	93934004	Malignant neoplasm of ovary	Primary malignant neoplasm of ovary	200051	Maps to
C56.1	ICD10CM	93934004	Malignant neoplasm of right ovary	Primary malignant neoplasm of ovary	200051	Maps to
C56.2	ICD10CM	93934004	Malignant neoplasm of left ovary	Primary malignant neoplasm of ovary	200051	Maps to
C56.3	ICD10CM	15635721000119108	Malignant neoplasm of bilateral ovaries	Primary malignant neoplasm of both ovaries	36712933	Maps to
C56.9	ICD10CM	93934004	Malignant neoplasm of unspecified ovary	Primary malignant neoplasm of ovary	200051	Maps to
C57	ICD10	93797001	Malignant neoplasm of other and unspecified female genital organs	Primary malignant neoplasm of female genital organ	201238	Maps to
C57	ICD10CM	93797001	Malignant neoplasm of other and unspecified female genital organs	Primary malignant neoplasm of female genital organ	201238	Maps to
C57.0	ICD10CM	371987000	Malignant neoplasm of fallopian tube	Primary malignant neoplasm of fallopian tube	201801	Maps to
C57.0	ICD10	371987000	Malignant neoplasm: Fallopian tube	Primary malignant neoplasm of fallopian tube	201801	Maps to
C57.00	ICD10CM	371987000	Malignant neoplasm of unspecified fallopian tube	Primary malignant neoplasm of fallopian tube	201801	Maps to
C57.01	ICD10CM	371987000	Malignant neoplasm of right fallopian tube	Primary malignant neoplasm of fallopian tube	201801	Maps to
C57.02	ICD10CM	371987000	Malignant neoplasm of left fallopian tube	Primary malignant neoplasm of fallopian tube	201801	Maps to
C57.1	ICD10	93728003	Malignant neoplasm: Broad ligament	Primary malignant neoplasm of broad ligament	432264	Maps to
C57.1	ICD10CM	93728003	Malignant neoplasm of broad ligament	Primary malignant neoplasm of broad ligament	432264	Maps to
C57.10	ICD10CM	93728003	Malignant neoplasm of unspecified broad ligament	Primary malignant neoplasm of broad ligament	432264	Maps to
C57.11	ICD10CM	93728003	Malignant neoplasm of right broad ligament	Primary malignant neoplasm of broad ligament	432264	Maps to
C57.12	ICD10CM	93728003	Malignant neoplasm of left broad ligament	Primary malignant neoplasm of broad ligament	432264	Maps to
C57.2	ICD10CM	93994001	Malignant neoplasm of round ligament	Primary malignant neoplasm of round ligament of uterus	441520	Maps to
C57.2	ICD10	93994001	Malignant neoplasm: Round ligament	Primary malignant neoplasm of round ligament of uterus	441520	Maps to
C57.20	ICD10CM	93994001	Malignant neoplasm of unspecified round ligament	Primary malignant neoplasm of round ligament of uterus	441520	Maps to
C57.21	ICD10CM	93994001	Malignant neoplasm of right round ligament	Primary malignant neoplasm of round ligament of uterus	441520	Maps to
C57.22	ICD10CM	93994001	Malignant neoplasm of left round ligament	Primary malignant neoplasm of round ligament of uterus	441520	Maps to
C57.3	ICD10	93942003	Malignant neoplasm: Parametrium	Primary malignant neoplasm of parametrium	196047	Maps to
C57.3	ICD10CM	93942003	Malignant neoplasm of parametrium	Primary malignant neoplasm of parametrium	196047	Maps to
C57.4	ICD10CM	94126000	Malignant neoplasm of uterine adnexa, unspecified	Primary malignant neoplasm of uterine adnexa	200052	Maps to
C57.4	ICD10	94126000	Malignant neoplasm: Uterine adnexa, unspecified	Primary malignant neoplasm of uterine adnexa	200052	Maps to
C57.7	ICD10	93797001	Malignant neoplasm: Other specified female genital organs	Primary malignant neoplasm of female genital organ	201238	Maps to
C57.7	ICD10CM	93797001	Malignant neoplasm of other specified female genital organs	Primary malignant neoplasm of female genital organ	201238	Maps to
C57.8	ICD10	109878000	Malignant neoplasm: Overlapping lesion of female genital organs	Overlapping malignant neoplasm of female genital organs	196051	Maps to
C57.8	ICD10CM	109878000	Malignant neoplasm of overlapping sites of female genital organs	Overlapping malignant neoplasm of female genital organs	196051	Maps to
C57.9	ICD10	93797001	Malignant neoplasm: Female genital organ, unspecified	Primary malignant neoplasm of female genital organ	201238	Maps to
C57.9	ICD10CM	93797001	Malignant neoplasm of female genital organ, unspecified	Primary malignant neoplasm of female genital organ	201238	Maps to
C58	ICD10CM	126920004	Malignant neoplasm of placenta	Neoplasm of placenta	4131761	Maps to
C58	ICD10	721567004	Malignant neoplasm of placenta	Primary malignant neoplasm of placenta	36715801	Maps to
C60	ICD10	372005006	Malignant neoplasm of penis	Primary malignant neoplasm of penis	195483	Maps to
C60	ICD10CM	372005006	Malignant neoplasm of penis	Primary malignant neoplasm of penis	195483	Maps to
C60.0	ICD10	372006007	Malignant neoplasm: Prepuce	Primary malignant neoplasm of prepuce	440339	Maps to
C60.0	ICD10CM	372006007	Malignant neoplasm of prepuce	Primary malignant neoplasm of prepuce	440339	Maps to
C60.1	ICD10	371989002	Malignant neoplasm: Glans penis	Primary malignant neoplasm of glans penis	438370	Maps to
C60.1	ICD10CM	371989002	Malignant neoplasm of glans penis	Primary malignant neoplasm of glans penis	438370	Maps to
C60.2	ICD10CM	93716006	Malignant neoplasm of body of penis	Primary malignant neoplasm of body of penis	79749	Maps to
C60.2	ICD10	93716006	Malignant neoplasm: Body of penis	Primary malignant neoplasm of body of penis	79749	Maps to
C60.8	ICD10	109875002	Malignant neoplasm: Overlapping lesion of penis	Overlapping malignant neoplasm of penis	4003027	Maps to
C60.8	ICD10CM	109875002	Malignant neoplasm of overlapping sites of penis	Overlapping malignant neoplasm of penis	4003027	Maps to
C60.9	ICD10CM	372005006	Malignant neoplasm of penis, unspecified	Primary malignant neoplasm of penis	195483	Maps to
C60.9	ICD10	372005006	Malignant neoplasm: Penis, unspecified	Primary malignant neoplasm of penis	195483	Maps to
C61	ICD10	93974005	Malignant neoplasm of prostate	Primary malignant neoplasm of prostate	200962	Maps to
C61	ICD10CM	93974005	Malignant neoplasm of prostate	Primary malignant neoplasm of prostate	200962	Maps to
C62	ICD10	94087009	Malignant neoplasm of testis	Primary malignant neoplasm of testis	433716	Maps to
C62	ICD10CM	94087009	Malignant neoplasm of testis	Primary malignant neoplasm of testis	433716	Maps to
C62.0	ICD10CM	94113004	Malignant neoplasm of undescended testis	Primary malignant neoplasm of undescended testis	436054	Maps to
C62.0	ICD10	94113004	Malignant neoplasm: Undescended testis	Primary malignant neoplasm of undescended testis	436054	Maps to
C62.00	ICD10CM	94113004	Malignant neoplasm of unspecified undescended testis	Primary malignant neoplasm of undescended testis	436054	Maps to
C62.01	ICD10CM	94113004	Malignant neoplasm of undescended right testis	Primary malignant neoplasm of undescended testis	436054	Maps to
C62.02	ICD10CM	94113004	Malignant neoplasm of undescended left testis	Primary malignant neoplasm of undescended testis	436054	Maps to
C62.1	ICD10CM	109876001	Malignant neoplasm of descended testis	Primary malignant neoplasm of descended testis	4003028	Maps to
C62.1	ICD10	109876001	Malignant neoplasm: Descended testis	Primary malignant neoplasm of descended testis	4003028	Maps to
C62.10	ICD10CM	94087009	Malignant neoplasm of unspecified descended testis	Primary malignant neoplasm of testis	433716	Maps to
C62.11	ICD10CM	94087009	Malignant neoplasm of descended right testis	Primary malignant neoplasm of testis	433716	Maps to
C62.12	ICD10CM	94087009	Malignant neoplasm of descended left testis	Primary malignant neoplasm of testis	433716	Maps to
C62.9	ICD10	94087009	Malignant neoplasm: Testis, unspecified	Primary malignant neoplasm of testis	433716	Maps to
C62.9	ICD10CM	94087009	Malignant neoplasm of testis, unspecified whether descended or undescended	Primary malignant neoplasm of testis	433716	Maps to
C62.90	ICD10CM	94087009	Malignant neoplasm of unspecified testis, unspecified whether descended or undescended	Primary malignant neoplasm of testis	433716	Maps to
C62.91	ICD10CM	94087009	Malignant neoplasm of right testis, unspecified whether descended or undescended	Primary malignant neoplasm of testis	433716	Maps to
C62.92	ICD10CM	94087009	Malignant neoplasm of left testis, unspecified whether descended or undescended	Primary malignant neoplasm of testis	433716	Maps to
C63	ICD10	93885006	Malignant neoplasm of other and unspecified male genital organs	Primary malignant neoplasm of male genital organ	197507	Maps to
C63	ICD10CM	93885006	Malignant neoplasm of other and unspecified male genital organs	Primary malignant neoplasm of male genital organ	197507	Maps to
C63.0	ICD10CM	93783009	Malignant neoplasm of epididymis	Primary malignant neoplasm of epididymis	80340	Maps to
C63.0	ICD10	93783009	Malignant neoplasm: Epididymis	Primary malignant neoplasm of epididymis	80340	Maps to
C63.00	ICD10CM	93783009	Malignant neoplasm of unspecified epididymis	Primary malignant neoplasm of epididymis	80340	Maps to
C63.01	ICD10CM	93783009	Malignant neoplasm of right epididymis	Primary malignant neoplasm of epididymis	80340	Maps to
C63.02	ICD10CM	93783009	Malignant neoplasm of left epididymis	Primary malignant neoplasm of epididymis	80340	Maps to
C63.1	ICD10CM	372013007	Malignant neoplasm of spermatic cord	Primary malignant neoplasm of spermatic cord	193719	Maps to
C63.1	ICD10	372013007	Malignant neoplasm: Spermatic cord	Primary malignant neoplasm of spermatic cord	193719	Maps to
C63.10	ICD10CM	372013007	Malignant neoplasm of unspecified spermatic cord	Primary malignant neoplasm of spermatic cord	193719	Maps to
C63.11	ICD10CM	372013007	Malignant neoplasm of right spermatic cord	Primary malignant neoplasm of spermatic cord	193719	Maps to
C63.12	ICD10CM	372013007	Malignant neoplasm of left spermatic cord	Primary malignant neoplasm of spermatic cord	193719	Maps to
C63.2	ICD10	372009000	Malignant neoplasm: Scrotum	Primary malignant neoplasm of scrotum	79758	Maps to
C63.2	ICD10CM	372009000	Malignant neoplasm of scrotum	Primary malignant neoplasm of scrotum	79758	Maps to
C63.7	ICD10	93885006	Malignant neoplasm: Other specified male genital organs	Primary malignant neoplasm of male genital organ	197507	Maps to
C63.7	ICD10CM	93885006	Malignant neoplasm of other specified male genital organs	Primary malignant neoplasm of male genital organ	197507	Maps to
C63.8	ICD10	109874003	Malignant neoplasm: Overlapping lesion of male genital organs	Overlapping malignant neoplasm of male genital organs	196645	Maps to
C63.8	ICD10CM	109874003	Malignant neoplasm of overlapping sites of male genital organs	Overlapping malignant neoplasm of male genital organs	196645	Maps to
C63.9	ICD10	93885006	Malignant neoplasm: Male genital organ, unspecified	Primary malignant neoplasm of male genital organ	197507	Maps to
C63.9	ICD10CM	93885006	Malignant neoplasm of male genital organ, unspecified	Primary malignant neoplasm of male genital organ	197507	Maps to
C64	ICD10CM	93849006	Malignant neoplasm of kidney, except renal pelvis	Primary malignant neoplasm of kidney	198985	Maps to
C64	ICD10	93849006	Malignant neoplasm of kidney, except renal pelvis	Primary malignant neoplasm of kidney	198985	Maps to
C64.1	ICD10CM	93849006	Malignant neoplasm of right kidney, except renal pelvis	Primary malignant neoplasm of kidney	198985	Maps to
C64.2	ICD10CM	93849006	Malignant neoplasm of left kidney, except renal pelvis	Primary malignant neoplasm of kidney	198985	Maps to
C64.9	ICD10CM	93849006	Malignant neoplasm of unspecified kidney, except renal pelvis	Primary malignant neoplasm of kidney	198985	Maps to
C65	ICD10CM	93985007	Malignant neoplasm of renal pelvis	Primary malignant neoplasm of renal pelvis	195480	Maps to
C65	ICD10	93985007	Malignant neoplasm of renal pelvis	Primary malignant neoplasm of renal pelvis	195480	Maps to
C65.1	ICD10CM	93985007	Malignant neoplasm of right renal pelvis	Primary malignant neoplasm of renal pelvis	195480	Maps to
C65.2	ICD10CM	93985007	Malignant neoplasm of left renal pelvis	Primary malignant neoplasm of renal pelvis	195480	Maps to
C65.9	ICD10CM	93985007	Malignant neoplasm of unspecified renal pelvis	Primary malignant neoplasm of renal pelvis	195480	Maps to
C66	ICD10CM	94121005	Malignant neoplasm of ureter	Primary malignant neoplasm of ureter	200054	Maps to
C66	ICD10	94121005	Malignant neoplasm of ureter	Primary malignant neoplasm of ureter	200054	Maps to
C66.1	ICD10CM	94121005	Malignant neoplasm of right ureter	Primary malignant neoplasm of ureter	200054	Maps to
C66.2	ICD10CM	94121005	Malignant neoplasm of left ureter	Primary malignant neoplasm of ureter	200054	Maps to
C66.9	ICD10CM	94121005	Malignant neoplasm of unspecified ureter	Primary malignant neoplasm of ureter	200054	Maps to
C67	ICD10	93689003	Malignant neoplasm of bladder	Primary malignant neoplasm of bladder	196360	Maps to
C67	ICD10CM	93689003	Malignant neoplasm of bladder	Primary malignant neoplasm of bladder	196360	Maps to
C67.0	ICD10	94109006	Malignant neoplasm: Trigone of bladder	Primary malignant neoplasm of trigone of urinary bladder	435484	Maps to
C67.0	ICD10CM	94109006	Malignant neoplasm of trigone of bladder	Primary malignant neoplasm of trigone of urinary bladder	435484	Maps to
C67.1	ICD10	449803009	Malignant neoplasm: Dome of bladder	Primary malignant neoplasm of dome of urinary bladder	42709931	Maps to
C67.1	ICD10CM	449803009	Malignant neoplasm of dome of bladder	Primary malignant neoplasm of dome of urinary bladder	42709931	Maps to
C67.2	ICD10CM	93689003	Malignant neoplasm of lateral wall of bladder	Primary malignant neoplasm of bladder	196360	Maps to
C67.2	ICD10CM	188241004	Malignant neoplasm of lateral wall of bladder	Malignant neoplasm of lateral wall of urinary bladder	73153	Maps to
C67.2	ICD10	188241004	Malignant neoplasm: Lateral wall of bladder	Malignant neoplasm of lateral wall of urinary bladder	73153	Maps to
C67.3	ICD10CM	93689003	Malignant neoplasm of anterior wall of bladder	Primary malignant neoplasm of bladder	196360	Maps to
C67.3	ICD10	188242006	Malignant neoplasm: Anterior wall of bladder	Malignant neoplasm of anterior wall of urinary bladder	77812	Maps to
C67.3	ICD10CM	188242006	Malignant neoplasm of anterior wall of bladder	Malignant neoplasm of anterior wall of urinary bladder	77812	Maps to
C67.4	ICD10CM	93972009	Malignant neoplasm of posterior wall of bladder	Primary malignant neoplasm of posterior wall of urinary bladder	40650479	Maps to
C67.4	ICD10	188243001	Malignant neoplasm: Posterior wall of bladder	Malignant neoplasm of posterior wall of urinary bladder	75756	Maps to
C67.5	ICD10CM	94124002	Malignant neoplasm of bladder neck	Primary malignant neoplasm of urinary bladder neck	436923	Maps to
C67.5	ICD10	94124002	Malignant neoplasm: Bladder neck	Primary malignant neoplasm of urinary bladder neck	436923	Maps to
C67.6	ICD10CM	94122003	Malignant neoplasm of ureteric orifice	Primary malignant neoplasm of ureteric orifice of urinary bladder	76924	Maps to
C67.6	ICD10	94122003	Malignant neoplasm: Ureteric orifice	Primary malignant neoplasm of ureteric orifice of urinary bladder	76924	Maps to
C67.7	ICD10CM	94120006	Malignant neoplasm of urachus	Primary malignant neoplasm of urachus	201517	Maps to
C67.7	ICD10	94120006	Malignant neoplasm: Urachus	Primary malignant neoplasm of urachus	201517	Maps to
C67.8	ICD10	188247000	Malignant neoplasm: Overlapping lesion of bladder	Malignant neoplasm, overlapping lesion of bladder	4095168	Maps to
C67.8	ICD10CM	188247000	Malignant neoplasm of overlapping sites of bladder	Malignant neoplasm, overlapping lesion of bladder	4095168	Maps to
C67.9	ICD10CM	93689003	Malignant neoplasm of bladder, unspecified	Primary malignant neoplasm of bladder	196360	Maps to
C67.9	ICD10	93689003	Malignant neoplasm: Bladder, unspecified	Primary malignant neoplasm of bladder	196360	Maps to
C68	ICD10CM	94125001	Malignant neoplasm of other and unspecified urinary organs	Primary malignant neoplasm of urinary system	76349	Maps to
C68	ICD10	94125001	Malignant neoplasm of other and unspecified urinary organs	Primary malignant neoplasm of urinary system	76349	Maps to
C68.0	ICD10CM	94123008	Malignant neoplasm of urethra	Primary malignant neoplasm of urethra	196049	Maps to
C68.0	ICD10	94123008	Malignant neoplasm: Urethra	Primary malignant neoplasm of urethra	196049	Maps to
C68.1	ICD10CM	93944002	Malignant neoplasm of paraurethral glands	Primary malignant neoplasm of paraurethral glands	200963	Maps to
C68.1	ICD10	93944002	Malignant neoplasm: Paraurethral gland	Primary malignant neoplasm of paraurethral glands	200963	Maps to
C68.8	ICD10CM	188256008	Malignant neoplasm of overlapping sites of urinary organs	Malignant neoplasm of overlapping lesion of urinary organs	4091486	Maps to
C68.8	ICD10	188256008	Malignant neoplasm: Overlapping lesion of urinary organs	Malignant neoplasm of overlapping lesion of urinary organs	4091486	Maps to
C68.9	ICD10	94125001	Malignant neoplasm: Urinary organ, unspecified	Primary malignant neoplasm of urinary system	76349	Maps to
C68.9	ICD10CM	94125001	Malignant neoplasm of urinary organ, unspecified	Primary malignant neoplasm of urinary system	76349	Maps to
C69	ICD10	93824007	Malignant neoplasm of eye and adnexa	Primary malignant neoplasm of head	442131	Maps to
C69	ICD10CM	371481006	Malignant neoplasm of eye and adnexa	Neoplasm of eye region	4160342	Maps to
C69.0	ICD10	93764002	Malignant neoplasm: Conjunctiva	Primary malignant neoplasm of conjunctiva (primary)	373151	Maps to
C69.0	ICD10CM	93764002	Malignant neoplasm of conjunctiva	Primary malignant neoplasm of conjunctiva (primary)	373151	Maps to
C69.00	ICD10CM	93764002	Malignant neoplasm of unspecified conjunctiva	Primary malignant neoplasm of conjunctiva (primary)	373151	Maps to
C69.01	ICD10CM	93764002	Malignant neoplasm of right conjunctiva	Primary malignant neoplasm of conjunctiva (primary)	373151	Maps to
C69.02	ICD10CM	93764002	Malignant neoplasm of left conjunctiva	Primary malignant neoplasm of conjunctiva (primary)	373151	Maps to
C69.1	ICD10CM	93766000	Malignant neoplasm of cornea	Primary malignant neoplasm of cornea (primary)	375490	Maps to
C69.1	ICD10	93766000	Malignant neoplasm: Cornea	Primary malignant neoplasm of cornea (primary)	375490	Maps to
C69.10	ICD10CM	93766000	Malignant neoplasm of unspecified cornea	Primary malignant neoplasm of cornea (primary)	375490	Maps to
C69.11	ICD10CM	93766000	Malignant neoplasm of right cornea	Primary malignant neoplasm of cornea (primary)	375490	Maps to
C69.12	ICD10CM	93766000	Malignant neoplasm of left cornea	Primary malignant neoplasm of cornea (primary)	375490	Maps to
C69.2	ICD10CM	93987004	Malignant neoplasm of retina	Primary malignant neoplasm of retina (primary)	377811	Maps to
C69.2	ICD10	93987004	Malignant neoplasm: Retina	Primary malignant neoplasm of retina (primary)	377811	Maps to
C69.20	ICD10CM	93987004	Malignant neoplasm of unspecified retina	Primary malignant neoplasm of retina (primary)	377811	Maps to
C69.21	ICD10CM	93987004	Malignant neoplasm of right retina	Primary malignant neoplasm of retina (primary)	377811	Maps to
C69.22	ICD10CM	93987004	Malignant neoplasm of left retina	Primary malignant neoplasm of retina (primary)	377811	Maps to
C69.3	ICD10	93755007	Malignant neoplasm: Choroid	Primary malignant neoplasm of choroid	378696	Maps to
C69.3	ICD10CM	93755007	Malignant neoplasm of choroid	Primary malignant neoplasm of choroid	378696	Maps to
C69.30	ICD10CM	93755007	Malignant neoplasm of unspecified choroid	Primary malignant neoplasm of choroid	378696	Maps to
C69.31	ICD10CM	93755007	Malignant neoplasm of right choroid	Primary malignant neoplasm of choroid	378696	Maps to
C69.32	ICD10CM	93755007	Malignant neoplasm of left choroid	Primary malignant neoplasm of choroid	378696	Maps to
C69.4	ICD10CM	93756008	Malignant neoplasm of ciliary body	Primary malignant neoplasm of ciliary body (primary)	4246808	Maps to
C69.4	ICD10	93756008	Malignant neoplasm: Ciliary body	Primary malignant neoplasm of ciliary body (primary)	4246808	Maps to
C69.40	ICD10CM	93756008	Malignant neoplasm of unspecified ciliary body	Primary malignant neoplasm of ciliary body (primary)	4246808	Maps to
C69.41	ICD10CM	93756008	Malignant neoplasm of right ciliary body	Primary malignant neoplasm of ciliary body (primary)	4246808	Maps to
C69.42	ICD10CM	93756008	Malignant neoplasm of left ciliary body	Primary malignant neoplasm of ciliary body (primary)	4246808	Maps to
C69.5	ICD10	371993008	Malignant neoplasm: Lacrimal gland and duct	Primary malignant neoplasm of lacrimal gland	372567	Maps to
C69.5	ICD10CM	371993008	Malignant neoplasm of lacrimal gland and duct	Primary malignant neoplasm of lacrimal gland	372567	Maps to
C69.50	ICD10CM	371993008	Malignant neoplasm of unspecified lacrimal gland and duct	Primary malignant neoplasm of lacrimal gland	372567	Maps to
C69.51	ICD10CM	371993008	Malignant neoplasm of right lacrimal gland and duct	Primary malignant neoplasm of lacrimal gland	372567	Maps to
C69.52	ICD10CM	371993008	Malignant neoplasm of left lacrimal gland and duct	Primary malignant neoplasm of lacrimal gland	372567	Maps to
C69.6	ICD10CM	187906008	Malignant neoplasm of orbit	Malignant neoplasm of orbital bone	4092223	Maps to
C69.6	ICD10	93824007	Malignant neoplasm: Orbit	Primary malignant neoplasm of head	442131	Maps to
C69.6	ICD10	187906008	Malignant neoplasm: Orbit	Malignant neoplasm of orbital bone	4092223	Maps to
C69.60	ICD10CM	187906008	Malignant neoplasm of unspecified orbit	Malignant neoplasm of orbital bone	4092223	Maps to
C69.61	ICD10CM	187906008	Malignant neoplasm of right orbit	Malignant neoplasm of orbital bone	4092223	Maps to
C69.62	ICD10CM	187906008	Malignant neoplasm of left orbit	Malignant neoplasm of orbital bone	4092223	Maps to
C69.8	ICD10CM	109948008	Malignant neoplasm of overlapping sites of eye and adnexa	Overlapping malignant neoplasm of eye and adnexa (primary)	438095	Maps to
C69.8	ICD10	109948008	Malignant neoplasm: Overlapping lesion of eye and adnexa	Overlapping malignant neoplasm of eye and adnexa (primary)	438095	Maps to
C69.80	ICD10CM	109948008	Malignant neoplasm of overlapping sites of unspecified eye and adnexa	Overlapping malignant neoplasm of eye and adnexa (primary)	438095	Maps to
C69.81	ICD10CM	109948008	Malignant neoplasm of overlapping sites of right eye and adnexa	Overlapping malignant neoplasm of eye and adnexa (primary)	438095	Maps to
C69.82	ICD10CM	109948008	Malignant neoplasm of overlapping sites of left eye and adnexa	Overlapping malignant neoplasm of eye and adnexa (primary)	438095	Maps to
C69.9	ICD10	371986009	Malignant neoplasm: Eye, unspecified	Primary malignant neoplasm of eye	374874	Maps to
C69.9	ICD10CM	371986009	Malignant neoplasm of unspecified site of eye	Primary malignant neoplasm of eye	374874	Maps to
C69.90	ICD10CM	371986009	Malignant neoplasm of unspecified site of unspecified eye	Primary malignant neoplasm of eye	374874	Maps to
C69.91	ICD10CM	371986009	Malignant neoplasm of unspecified site of right eye	Primary malignant neoplasm of eye	374874	Maps to
C69.92	ICD10CM	371986009	Malignant neoplasm of unspecified site of left eye	Primary malignant neoplasm of eye	374874	Maps to
C70	ICD10	109915008	Malignant neoplasm of meninges	Primary malignant neoplasm of meninges	4002340	Maps to
C70	ICD10CM	109915008	Malignant neoplasm of meninges	Primary malignant neoplasm of meninges	4002340	Maps to
C70.0	ICD10CM	93747000	Malignant neoplasm of cerebral meninges	Primary malignant neoplasm of cerebral meninges	436926	Maps to
C70.0	ICD10	93747000	Malignant neoplasm: Cerebral meninges	Primary malignant neoplasm of cerebral meninges	436926	Maps to
C70.1	ICD10	94069006	Malignant neoplasm: Spinal meninges	Primary malignant neoplasm of spinal meninges	134295	Maps to
C70.1	ICD10CM	94069006	Malignant neoplasm of spinal meninges	Primary malignant neoplasm of spinal meninges	134295	Maps to
C70.9	ICD10CM	109915008	Malignant neoplasm of meninges, unspecified	Primary malignant neoplasm of meninges	4002340	Maps to
C70.9	ICD10	109915008	Malignant neoplasm: Meninges, unspecified	Primary malignant neoplasm of meninges	4002340	Maps to
C71	ICD10CM	93727008	Malignant neoplasm of brain	Primary malignant neoplasm of brain	380055	Maps to
C71	ICD10	93727008	Malignant neoplasm of brain	Primary malignant neoplasm of brain	380055	Maps to
C71.0	ICD10CM	188280007	Malignant neoplasm of cerebrum, except lobes and ventricles	Malignant neoplasm of cerebrum (excluding lobes and ventricles)	4091490	Maps to
C71.0	ICD10	93746009	Malignant neoplasm: Cerebrum, except lobes and ventricles	Primary malignant neoplasm of cerebellum	433149	Maps to
C71.1	ICD10	93807001	Malignant neoplasm: Frontal lobe	Primary malignant neoplasm of frontal lobe	441233	Maps to
C71.1	ICD10CM	93807001	Malignant neoplasm of frontal lobe	Primary malignant neoplasm of frontal lobe	441233	Maps to
C71.2	ICD10	94086000	Malignant neoplasm: Temporal lobe	Primary malignant neoplasm of temporal lobe	433976	Maps to
C71.2	ICD10CM	94086000	Malignant neoplasm of temporal lobe	Primary malignant neoplasm of temporal lobe	433976	Maps to
C71.3	ICD10	93946000	Malignant neoplasm: Parietal lobe	Primary malignant neoplasm of parietal lobe	438086	Maps to
C71.3	ICD10CM	93946000	Malignant neoplasm of parietal lobe	Primary malignant neoplasm of parietal lobe	438086	Maps to
C71.4	ICD10CM	93928006	Malignant neoplasm of occipital lobe	Primary malignant neoplasm of occipital lobe	432559	Maps to
C71.4	ICD10	93928006	Malignant neoplasm: Occipital lobe	Primary malignant neoplasm of occipital lobe	432559	Maps to
C71.5	ICD10CM	93748005	Malignant neoplasm of cerebral ventricle	Primary malignant neoplasm of cerebral ventricle	432848	Maps to
C71.5	ICD10	93748005	Malignant neoplasm: Cerebral ventricle	Primary malignant neoplasm of cerebral ventricle	432848	Maps to
C71.6	ICD10	93746009	Malignant neoplasm: Cerebellum	Primary malignant neoplasm of cerebellum	433149	Maps to
C71.6	ICD10CM	93746009	Malignant neoplasm of cerebellum	Primary malignant neoplasm of cerebellum	433149	Maps to
C71.7	ICD10	93726004	Malignant neoplasm: Brain stem	Primary malignant neoplasm of brain stem	441806	Maps to
C71.7	ICD10CM	93726004	Malignant neoplasm of brain stem	Primary malignant neoplasm of brain stem	441806	Maps to
C71.8	ICD10CM	109912006	Malignant neoplasm of overlapping sites of brain	Overlapping malignant neoplasm of brain	4003693	Maps to
C71.8	ICD10	109912006	Malignant neoplasm: Overlapping lesion of brain	Overlapping malignant neoplasm of brain	4003693	Maps to
C71.9	ICD10CM	93727008	Malignant neoplasm of brain, unspecified	Primary malignant neoplasm of brain	380055	Maps to
C71.9	ICD10	93727008	Malignant neoplasm: Brain, unspecified	Primary malignant neoplasm of brain	380055	Maps to
C72	ICD10CM	93744007	Malignant neoplasm of spinal cord, cranial nerves and other parts of central nervous system	Primary malignant neoplasm of central nervous system	4247822	Maps to
C72	ICD10	93744007	Malignant neoplasm of spinal cord, cranial nerves and other parts of central nervous system	Primary malignant neoplasm of central nervous system	4247822	Maps to
C72.0	ICD10	94068003	Malignant neoplasm: Spinal cord	Primary malignant neoplasm of spinal cord	135491	Maps to
C72.0	ICD10CM	94068003	Malignant neoplasm of spinal cord	Primary malignant neoplasm of spinal cord	135491	Maps to
C72.1	ICD10	93743001	Malignant neoplasm: Cauda equina	Primary malignant neoplasm of cauda equina	4246029	Maps to
C72.1	ICD10CM	93743001	Malignant neoplasm of cauda equina	Primary malignant neoplasm of cauda equina	4246029	Maps to
C72.2	ICD10	254969001	Malignant neoplasm: Olfactory nerve	Malignant tumor of olfactory tract	4114198	Maps to
C72.2	ICD10	93767009	Malignant neoplasm: Olfactory nerve	Primary malignant neoplasm of cranial nerve	433975	Maps to
C72.2	ICD10CM	254969001	Malignant neoplasm of olfactory nerve	Malignant tumor of olfactory tract	4114198	Maps to
C72.20	ICD10CM	254969001	Malignant neoplasm of unspecified olfactory nerve	Malignant tumor of olfactory tract	4114198	Maps to
C72.21	ICD10CM	254969001	Malignant neoplasm of right olfactory nerve	Malignant tumor of olfactory tract	4114198	Maps to
C72.22	ICD10CM	254969001	Malignant neoplasm of left olfactory nerve	Malignant tumor of olfactory tract	4114198	Maps to
C72.3	ICD10	93931007	Malignant neoplasm: Optic nerve	Primary malignant neoplasm of optic nerve	4246137	Maps to
C72.3	ICD10CM	93931007	Malignant neoplasm of optic nerve	Primary malignant neoplasm of optic nerve	4246137	Maps to
C72.30	ICD10CM	93931007	Malignant neoplasm of unspecified optic nerve	Primary malignant neoplasm of optic nerve	4246137	Maps to
C72.31	ICD10CM	93931007	Malignant neoplasm of right optic nerve	Primary malignant neoplasm of optic nerve	4246137	Maps to
C72.32	ICD10CM	93931007	Malignant neoplasm of left optic nerve	Primary malignant neoplasm of optic nerve	4246137	Maps to
C72.4	ICD10	93767009	Malignant neoplasm: Acoustic nerve	Primary malignant neoplasm of cranial nerve	433975	Maps to
C72.4	ICD10	254980001	Malignant neoplasm: Acoustic nerve	Malignant tumor of acoustic vestibular nerve	4110889	Maps to
C72.4	ICD10CM	254980001	Malignant neoplasm of acoustic nerve	Malignant tumor of acoustic vestibular nerve	4110889	Maps to
C72.40	ICD10CM	254980001	Malignant neoplasm of unspecified acoustic nerve	Malignant tumor of acoustic vestibular nerve	4110889	Maps to
C72.41	ICD10CM	254980001	Malignant neoplasm of right acoustic nerve	Malignant tumor of acoustic vestibular nerve	4110889	Maps to
C72.42	ICD10CM	254980001	Malignant neoplasm of left acoustic nerve	Malignant tumor of acoustic vestibular nerve	4110889	Maps to
C72.5	ICD10CM	93767009	Malignant neoplasm of other and unspecified cranial nerves	Primary malignant neoplasm of cranial nerve	433975	Maps to
C72.5	ICD10	93767009	Malignant neoplasm: Other and unspecified cranial nerves	Primary malignant neoplasm of cranial nerve	433975	Maps to
C72.50	ICD10CM	93767009	Malignant neoplasm of unspecified cranial nerve	Primary malignant neoplasm of cranial nerve	433975	Maps to
C72.59	ICD10CM	93767009	Malignant neoplasm of other cranial nerves	Primary malignant neoplasm of cranial nerve	433975	Maps to
C72.8	ICD10	109911004	Malignant neoplasm: Overlapping lesion of brain and other parts of central nervous system	Overlapping malignant neoplasm of brain and other parts of the central nervous system	372849	Maps to
C72.9	ICD10	93744007	Malignant neoplasm: Central nervous system, unspecified	Primary malignant neoplasm of central nervous system	4247822	Maps to
C72.9	ICD10CM	93744007	Malignant neoplasm of central nervous system, unspecified	Primary malignant neoplasm of central nervous system	4247822	Maps to
C73	ICD10CM	94098005	Malignant neoplasm of thyroid gland	Primary malignant neoplasm of thyroid gland	133424	Maps to
C73	ICD10	94098005	Malignant neoplasm of thyroid gland	Primary malignant neoplasm of thyroid gland	133424	Maps to
C74	ICD10	93665005	Malignant neoplasm of adrenal gland	Primary malignant neoplasm of adrenal gland	198104	Maps to
C74	ICD10CM	93665005	Malignant neoplasm of adrenal gland	Primary malignant neoplasm of adrenal gland	198104	Maps to
C74.0	ICD10CM	371963002	Malignant neoplasm of cortex of adrenal gland	Primary malignant neoplasm of adrenal cortex	4162115	Maps to
C74.0	ICD10	371963002	Malignant neoplasm: Cortex of adrenal gland	Primary malignant neoplasm of adrenal cortex	4162115	Maps to
C74.00	ICD10CM	371963002	Malignant neoplasm of cortex of unspecified adrenal gland	Primary malignant neoplasm of adrenal cortex	4162115	Maps to
C74.01	ICD10CM	371963002	Malignant neoplasm of cortex of right adrenal gland	Primary malignant neoplasm of adrenal cortex	4162115	Maps to
C74.02	ICD10CM	371963002	Malignant neoplasm of cortex of left adrenal gland	Primary malignant neoplasm of adrenal cortex	4162115	Maps to
C74.1	ICD10CM	371966005	Malignant neoplasm of medulla of adrenal gland	Primary malignant neoplasm of adrenal medulla	4162859	Maps to
C74.1	ICD10	371966005	Malignant neoplasm: Medulla of adrenal gland	Primary malignant neoplasm of adrenal medulla	4162859	Maps to
C74.10	ICD10CM	371966005	Malignant neoplasm of medulla of unspecified adrenal gland	Primary malignant neoplasm of adrenal medulla	4162859	Maps to
C74.11	ICD10CM	371966005	Malignant neoplasm of medulla of right adrenal gland	Primary malignant neoplasm of adrenal medulla	4162859	Maps to
C74.12	ICD10CM	371966005	Malignant neoplasm of medulla of left adrenal gland	Primary malignant neoplasm of adrenal medulla	4162859	Maps to
C74.9	ICD10	93665005	Malignant neoplasm: Adrenal gland, unspecified	Primary malignant neoplasm of adrenal gland	198104	Maps to
C74.9	ICD10CM	93665005	Malignant neoplasm of unspecified part of adrenal gland	Primary malignant neoplasm of adrenal gland	198104	Maps to
C74.90	ICD10CM	93665005	Malignant neoplasm of unspecified part of unspecified adrenal gland	Primary malignant neoplasm of adrenal gland	198104	Maps to
C74.91	ICD10CM	93665005	Malignant neoplasm of unspecified part of right adrenal gland	Primary malignant neoplasm of adrenal gland	198104	Maps to
C74.92	ICD10CM	93665005	Malignant neoplasm of unspecified part of left adrenal gland	Primary malignant neoplasm of adrenal gland	198104	Maps to
C75	ICD10	371983001	Malignant neoplasm of other endocrine glands and related structures	Primary malignant neoplasm of endocrine gland	133420	Maps to
C75	ICD10CM	371983001	Malignant neoplasm of other endocrine glands and related structures	Primary malignant neoplasm of endocrine gland	133420	Maps to
C75.0	ICD10	93943008	Malignant neoplasm: Parathyroid gland	Primary malignant neoplasm of parathyroid gland	139753	Maps to
C75.0	ICD10CM	93943008	Malignant neoplasm of parathyroid gland	Primary malignant neoplasm of parathyroid gland	139753	Maps to
C75.1	ICD10CM	93964007	Malignant neoplasm of pituitary gland	Primary malignant neoplasm of pituitary gland	24296	Maps to
C75.1	ICD10	93964007	Malignant neoplasm: Pituitary gland	Primary malignant neoplasm of pituitary gland	24296	Maps to
C75.2	ICD10	93768004	Malignant neoplasm: Craniopharyngeal duct	Primary malignant neoplasm of craniopharyngeal duct	442134	Maps to
C75.2	ICD10CM	93768004	Malignant neoplasm of craniopharyngeal duct	Primary malignant neoplasm of craniopharyngeal duct	442134	Maps to
C75.3	ICD10CM	93962006	Malignant neoplasm of pineal gland	Primary malignant neoplasm of pineal gland	26361	Maps to
C75.3	ICD10	93962006	Malignant neoplasm: Pineal gland	Primary malignant neoplasm of pineal gland	26361	Maps to
C75.4	ICD10	93740003	Malignant neoplasm: Carotid body	Primary malignant neoplasm of carotid body	27235	Maps to
C75.4	ICD10CM	93740003	Malignant neoplasm of carotid body	Primary malignant neoplasm of carotid body	27235	Maps to
C75.5	ICD10	93941005	Malignant neoplasm: Aortic body and other paraganglia	Primary malignant neoplasm of paraganglion	442122	Maps to
C75.5	ICD10CM	93941005	Malignant neoplasm of aortic body and other paraganglia	Primary malignant neoplasm of paraganglion	442122	Maps to
C75.8	ICD10	371983001	Malignant neoplasm: Pluriglandular involvement, unspecified	Primary malignant neoplasm of endocrine gland	133420	Maps to
C75.8	ICD10CM	127016006	Malignant neoplasm with pluriglandular involvement, unspecified	Neoplasm of multiple endocrine glands	4130672	Maps to
C75.8	ICD10CM	371983001	Malignant neoplasm with pluriglandular involvement, unspecified	Primary malignant neoplasm of endocrine gland	133420	Maps to
C75.9	ICD10	371983001	Malignant neoplasm: Endocrine gland, unspecified	Primary malignant neoplasm of endocrine gland	133420	Maps to
C75.9	ICD10CM	371983001	Malignant neoplasm of endocrine gland, unspecified	Primary malignant neoplasm of endocrine gland	133420	Maps to
C76	ICD10	255052006	Malignant neoplasm of other and ill-defined sites	Malignant tumor of unknown origin	4114221	Maps to
C76	ICD10CM	255052006	Malignant neoplasm of other and ill-defined sites	Malignant tumor of unknown origin	4114221	Maps to
C76.0	ICD10CM	255056009	Malignant neoplasm of head, face and neck	Malignant tumor of head and neck	4114222	Maps to
C76.0	ICD10	255056009	Malignant neoplasm of other and ill-defined sites: Head, face and neck	Malignant tumor of head and neck	4114222	Maps to
C76.0	ICD10CM	372087000	Malignant neoplasm of head, face and neck	Primary malignant neoplasm	439392	Maps to
C76.1	ICD10CM	372087000	Malignant neoplasm of thorax	Primary malignant neoplasm	439392	Maps to
C76.1	ICD10	188361007	Malignant neoplasm of other and ill-defined sites: Thorax	Malignant neoplasm of thorax	80665	Maps to
C76.1	ICD10CM	188361007	Malignant neoplasm of thorax	Malignant neoplasm of thorax	80665	Maps to
C76.2	ICD10CM	188366002	Malignant neoplasm of abdomen	Malignant neoplasm of abdomen	197506	Maps to
C76.2	ICD10	188366002	Malignant neoplasm of other and ill-defined sites: Abdomen	Malignant neoplasm of abdomen	197506	Maps to
C76.2	ICD10CM	372087000	Malignant neoplasm of abdomen	Primary malignant neoplasm	439392	Maps to
C76.3	ICD10	363484005	Malignant neoplasm of other and ill-defined sites: Pelvis	Malignant tumor of pelvis	4177236	Maps to
C76.3	ICD10CM	93953009	Malignant neoplasm of pelvis	Primary malignant neoplasm of pelvis	198988	Maps to
C76.4	ICD10	363503004	Malignant neoplasm of other and ill-defined sites: Upper limb	Malignant tumor of upper limb	4181485	Maps to
C76.4	ICD10CM	94116007	Malignant neoplasm of upper limb	Primary malignant neoplasm of upper limb	81239	Maps to
C76.40	ICD10CM	94116007	Malignant neoplasm of unspecified upper limb	Primary malignant neoplasm of upper limb	81239	Maps to
C76.41	ICD10CM	94116007	Malignant neoplasm of right upper limb	Primary malignant neoplasm of upper limb	81239	Maps to
C76.42	ICD10CM	94116007	Malignant neoplasm of left upper limb	Primary malignant neoplasm of upper limb	81239	Maps to
C76.5	ICD10CM	93875005	Malignant neoplasm of lower limb	Primary malignant neoplasm of lower limb	201518	Maps to
C76.5	ICD10	363504005	Malignant neoplasm of other and ill-defined sites: Lower limb	Malignant tumor of lower limb	4177242	Maps to
C76.50	ICD10CM	93875005	Malignant neoplasm of unspecified lower limb	Primary malignant neoplasm of lower limb	201518	Maps to
C76.51	ICD10CM	93875005	Malignant neoplasm of right lower limb	Primary malignant neoplasm of lower limb	201518	Maps to
C76.52	ICD10CM	93875005	Malignant neoplasm of left lower limb	Primary malignant neoplasm of lower limb	201518	Maps to
C76.7	ICD10	363346000	Malignant neoplasm of other and ill-defined sites: Other ill-defined sites	Malignant neoplastic disease	443392	Maps to
C76.8	ICD10	363357005	Malignant neoplasm of other and ill-defined sites: Overlapping lesion of other and ill-defined sites	Malignant tumor of ill-defined site	443389	Maps to
C76.8	ICD10CM	109357005	Malignant neoplasm of other specified ill-defined sites	Primary malignant neoplasm of ill-defined site	435485	Maps to
C77	ICD10CM	94392001	Secondary and unspecified malignant neoplasm of lymph nodes	Secondary malignant neoplasm of lymph node	318096	Maps to
C77	ICD10	94392001	Secondary and unspecified malignant neoplasm of lymph nodes	Secondary malignant neoplasm of lymph node	318096	Maps to
C77.0	ICD10	94392001	Secondary and unspecified malignant neoplasm: Lymph nodes of head, face and neck	Secondary malignant neoplasm of lymph node	318096	Maps to
C77.0	ICD10CM	94392001	Secondary and unspecified malignant neoplasm of lymph nodes of head, face and neck	Secondary malignant neoplasm of lymph node	318096	Maps to
C77.1	ICD10CM	94351005	Secondary and unspecified malignant neoplasm of intrathoracic lymph nodes	Secondary malignant neoplasm of intrathoracic lymph nodes	439751	Maps to
C77.1	ICD10	94351005	Secondary and unspecified malignant neoplasm: Intrathoracic lymph nodes	Secondary malignant neoplasm of intrathoracic lymph nodes	439751	Maps to
C77.2	ICD10CM	94347008	Secondary and unspecified malignant neoplasm of intra-abdominal lymph nodes	Secondary malignant neoplasm of intra-abdominal lymph nodes	192568	Maps to
C77.2	ICD10	94347008	Secondary and unspecified malignant neoplasm: Intra-abdominal lymph nodes	Secondary malignant neoplasm of intra-abdominal lymph nodes	192568	Maps to
C77.3	ICD10CM	94398002	Secondary and unspecified malignant neoplasm of axilla and upper limb lymph nodes	Secondary malignant neoplasm of lymph nodes of upper limb	434298	Maps to
C77.3	ICD10	94398002	Secondary and unspecified malignant neoplasm: Axillary and upper limb lymph nodes	Secondary malignant neoplasm of lymph nodes of upper limb	434298	Maps to
C77.4	ICD10	94395004	Secondary and unspecified malignant neoplasm: Inguinal and lower limb lymph nodes	Secondary malignant neoplasm of lymph nodes of lower limb	442182	Maps to
C77.4	ICD10CM	94395004	Secondary and unspecified malignant neoplasm of inguinal and lower limb lymph nodes	Secondary malignant neoplasm of lymph nodes of lower limb	442182	Maps to
C77.5	ICD10CM	94350006	Secondary and unspecified malignant neoplasm of intrapelvic lymph nodes	Secondary malignant neoplasm of intrapelvic lymph nodes	200959	Maps to
C77.5	ICD10	94350006	Secondary and unspecified malignant neoplasm: Intrapelvic lymph nodes	Secondary malignant neoplasm of intrapelvic lymph nodes	200959	Maps to
C77.8	ICD10	94396003	Secondary and unspecified malignant neoplasm: Lymph nodes of multiple regions	Secondary malignant neoplasm of lymph nodes of multiple sites	320342	Maps to
C77.8	ICD10CM	94396003	Secondary and unspecified malignant neoplasm of lymph nodes of multiple regions	Secondary malignant neoplasm of lymph nodes of multiple sites	320342	Maps to
C77.9	ICD10	94392001	Secondary and unspecified malignant neoplasm: Lymph node, unspecified	Secondary malignant neoplasm of lymph node	318096	Maps to
C77.9	ICD10CM	94392001	Secondary and unspecified malignant neoplasm of lymph node, unspecified	Secondary malignant neoplasm of lymph node	318096	Maps to
C78	ICD10CM	OMOP5032006	Secondary malignant neoplasm of respiratory and digestive organs	Metastasis to viscera	35225597	Maps to
C78	ICD10	269473008	Secondary malignant neoplasm of respiratory and digestive organs	Secondary malignant neoplasm of respiratory and digestive systems	4147162	Maps to
C78	ICD10	OMOP5032006	Secondary malignant neoplasm of respiratory and digestive organs	Metastasis to viscera	35225597	Maps to
C78	ICD10CM	269473008	Secondary malignant neoplasm of respiratory and digestive organs	Secondary malignant neoplasm of respiratory and digestive systems	4147162	Maps to
C78.0	ICD10CM	OMOP4999962	Secondary malignant neoplasm of lung	Metastasis to lung	36770283	Maps to
C78.0	ICD10	OMOP4999962	Secondary malignant neoplasm of lung	Metastasis to lung	36770283	Maps to
C78.0	ICD10	94391008	Secondary malignant neoplasm of lung	Secondary malignant neoplasm of lung	254591	Maps to
C78.0	ICD10CM	94391008	Secondary malignant neoplasm of lung	Secondary malignant neoplasm of lung	254591	Maps to
C78.00	ICD10CM	OMOP4999962	Secondary malignant neoplasm of unspecified lung	Metastasis to lung	36770283	Maps to
C78.00	ICD10CM	94391008	Secondary malignant neoplasm of unspecified lung	Secondary malignant neoplasm of lung	254591	Maps to
C78.01	ICD10CM	OMOP5031846	Secondary malignant neoplasm of right lung	Metastasis to right lung	35226292	Maps to
C78.01	ICD10CM	353561000119103	Secondary malignant neoplasm of right lung	Secondary malignant neoplasm of right lung	46270513	Maps to
C78.02	ICD10CM	OMOP5031694	Secondary malignant neoplasm of left lung	Metastasis to left lung	35225630	Maps to
C78.02	ICD10CM	353741000119106	Secondary malignant neoplasm of left lung	Secondary malignant neoplasm of left lung	46273652	Maps to
C78.1	ICD10CM	OMOP5031723	Secondary malignant neoplasm of mediastinum	Metastasis to mediastinum	35225542	Maps to
C78.1	ICD10CM	94409002	Secondary malignant neoplasm of mediastinum	Secondary malignant neoplasm of mediastinum	434875	Maps to
C78.1	ICD10	94409002	Secondary malignant neoplasm of mediastinum	Secondary malignant neoplasm of mediastinum	434875	Maps to
C78.1	ICD10	OMOP5031723	Secondary malignant neoplasm of mediastinum	Metastasis to mediastinum	35225542	Maps to
C78.2	ICD10	OMOP5031810	Secondary malignant neoplasm of pleura	Metastasis to pleura	35226258	Maps to
C78.2	ICD10CM	94493005	Secondary malignant neoplasm of pleura	Secondary malignant neoplasm of pleura	72266	Maps to
C78.2	ICD10CM	OMOP5031810	Secondary malignant neoplasm of pleura	Metastasis to pleura	35226258	Maps to
C78.2	ICD10	94493005	Secondary malignant neoplasm of pleura	Secondary malignant neoplasm of pleura	72266	Maps to
C78.3	ICD10CM	94515004	Secondary malignant neoplasm of other and unspecified respiratory organs	Secondary malignant neoplasm of respiratory tract	253717	Maps to
C78.3	ICD10CM	OMOP5031834	Secondary malignant neoplasm of other and unspecified respiratory organs	Metastasis to respiratory tract	35226280	Maps to
C78.3	ICD10	OMOP5031834	Secondary malignant neoplasm of other and unspecified respiratory organs	Metastasis to respiratory tract	35226280	Maps to
C78.3	ICD10	94515004	Secondary malignant neoplasm of other and unspecified respiratory organs	Secondary malignant neoplasm of respiratory tract	253717	Maps to
C78.30	ICD10CM	94515004	Secondary malignant neoplasm of unspecified respiratory organ	Secondary malignant neoplasm of respiratory tract	253717	Maps to
C78.30	ICD10CM	OMOP5031834	Secondary malignant neoplasm of unspecified respiratory organ	Metastasis to respiratory tract	35226280	Maps to
C78.39	ICD10CM	94515004	Secondary malignant neoplasm of other respiratory organs	Secondary malignant neoplasm of respiratory tract	253717	Maps to
C78.39	ICD10CM	OMOP5031834	Secondary malignant neoplasm of other respiratory organs	Metastasis to respiratory tract	35226280	Maps to
C78.4	ICD10	OMOP5031911	Secondary malignant neoplasm of small intestine	Metastasis to small intestine	35225719	Maps to
C78.4	ICD10CM	94580002	Secondary malignant neoplasm of small intestine	Secondary malignant neoplasm of small intestine	198371	Maps to
C78.4	ICD10	94580002	Secondary malignant neoplasm of small intestine	Secondary malignant neoplasm of small intestine	198371	Maps to
C78.4	ICD10CM	OMOP5031911	Secondary malignant neoplasm of small intestine	Metastasis to small intestine	35225719	Maps to
C78.5	ICD10CM	OMOP5031678	Secondary malignant neoplasm of large intestine and rectum	Metastasis to large intestine	35225543	Maps to
C78.5	ICD10	OMOP5031678	Secondary malignant neoplasm of large intestine and rectum	Metastasis to large intestine	35225543	Maps to
C78.5	ICD10	94365007	Secondary malignant neoplasm of large intestine and rectum	Secondary malignant neoplasm of large intestine	200348	Maps to
C78.5	ICD10CM	94365007	Secondary malignant neoplasm of large intestine and rectum	Secondary malignant neoplasm of large intestine	200348	Maps to
C78.6	ICD10	OMOP5117516	Secondary malignant neoplasm of retroperitoneum and peritoneum	Metastasis to abdomen	704985	Maps to
C78.6	ICD10	188445006	Secondary malignant neoplasm of retroperitoneum and peritoneum	Secondary malignant neoplasm of retroperitoneum and peritoneum	196925	Maps to
C78.6	ICD10CM	188445006	Secondary malignant neoplasm of retroperitoneum and peritoneum	Secondary malignant neoplasm of retroperitoneum and peritoneum	196925	Maps to
C78.6	ICD10CM	OMOP5117516	Secondary malignant neoplasm of retroperitoneum and peritoneum	Metastasis to abdomen	704985	Maps to
C78.7	ICD10CM	94381002	Secondary malignant neoplasm of liver and intrahepatic bile duct	Secondary malignant neoplasm of liver	198700	Maps to
C78.7	ICD10	813671000000107	Secondary malignant neoplasm of liver and intrahepatic bile duct	Secondary malignant neoplasm of liver and intrahepatic bile duct	44806773	Maps to
C78.7	ICD10	OMOP5000224	Secondary malignant neoplasm of liver and intrahepatic bile duct	Metastasis to liver	36770544	Maps to
C78.7	ICD10CM	OMOP5000224	Secondary malignant neoplasm of liver and intrahepatic bile duct	Metastasis to liver	36770544	Maps to
C78.8	ICD10	94313005	Secondary malignant neoplasm of other and unspecified digestive organs	Secondary malignant neoplasm of gastrointestinal tract	4247962	Maps to
C78.8	ICD10CM	94313005	Secondary malignant neoplasm of other and unspecified digestive organs	Secondary malignant neoplasm of gastrointestinal tract	4247962	Maps to
C78.8	ICD10CM	OMOP5031769	Secondary malignant neoplasm of other and unspecified digestive organs	Metastasis to digestive organ	35226222	Maps to
C78.8	ICD10	OMOP4999718	Secondary malignant neoplasm of other and unspecified digestive organs	Metastasis to gastrointestinal tract	36770040	Maps to
C78.80	ICD10CM	OMOP4999718	Secondary malignant neoplasm of unspecified digestive organ	Metastasis to gastrointestinal tract	36770040	Maps to
C78.80	ICD10CM	269473008	Secondary malignant neoplasm of unspecified digestive organ	Secondary malignant neoplasm of respiratory and digestive systems	4147162	Maps to
C78.89	ICD10CM	OMOP5031769	Secondary malignant neoplasm of other digestive organs	Metastasis to digestive organ	35226222	Maps to
C78.89	ICD10CM	269473008	Secondary malignant neoplasm of other digestive organs	Secondary malignant neoplasm of respiratory and digestive systems	4147162	Maps to
C79	ICD10CM	OMOP4998856	Secondary malignant neoplasm of other and unspecified sites	Metastasis	36769180	Maps to
C79	ICD10	OMOP4998856	Secondary malignant neoplasm of other and unspecified sites	Metastasis	36769180	Maps to
C79	ICD10	128462008	Secondary malignant neoplasm of other and unspecified sites	Secondary malignant neoplastic disease	432851	Maps to
C79	ICD10CM	128462008	Secondary malignant neoplasm of other and unspecified sites	Secondary malignant neoplastic disease	432851	Maps to
C79.0	ICD10	OMOP5031989	Secondary malignant neoplasm of kidney and renal pelvis	Metastasis to urinary system	35225580	Maps to
C79.0	ICD10CM	94628003	Secondary malignant neoplasm of kidney and renal pelvis	Secondary malignant neoplasm of retroperitoneum	4315806	Maps to
C79.0	ICD10CM	OMOP5031989	Secondary malignant neoplasm of kidney and renal pelvis	Metastasis to urinary system	35225580	Maps to
C79.0	ICD10	94628003	Secondary malignant neoplasm of kidney and renal pelvis	Secondary malignant neoplasm of retroperitoneum	4315806	Maps to
C79.00	ICD10CM	94628003	Secondary malignant neoplasm of unspecified kidney and renal pelvis	Secondary malignant neoplasm of retroperitoneum	4315806	Maps to
C79.00	ICD10CM	OMOP5031989	Secondary malignant neoplasm of unspecified kidney and renal pelvis	Metastasis to urinary system	35225580	Maps to
C79.01	ICD10CM	OMOP5031989	Secondary malignant neoplasm of right kidney and renal pelvis	Metastasis to urinary system	35225580	Maps to
C79.01	ICD10CM	94628003	Secondary malignant neoplasm of right kidney and renal pelvis	Secondary malignant neoplasm of retroperitoneum	4315806	Maps to
C79.02	ICD10CM	94628003	Secondary malignant neoplasm of left kidney and renal pelvis	Secondary malignant neoplasm of retroperitoneum	4315806	Maps to
C79.02	ICD10CM	OMOP5031989	Secondary malignant neoplasm of left kidney and renal pelvis	Metastasis to urinary system	35225580	Maps to
C79.1	ICD10	OMOP5031989	Secondary malignant neoplasm of bladder and other and unspecified urinary organs	Metastasis to urinary system	35225580	Maps to
C79.1	ICD10	94663008	Secondary malignant neoplasm of bladder and other and unspecified urinary organs	Secondary malignant neoplasm of urinary system	78987	Maps to
C79.1	ICD10CM	OMOP5031989	Secondary malignant neoplasm of bladder and other and unspecified urinary organs	Metastasis to urinary system	35225580	Maps to
C79.1	ICD10CM	94663008	Secondary malignant neoplasm of bladder and other and unspecified urinary organs	Secondary malignant neoplasm of urinary system	78987	Maps to
C79.10	ICD10CM	OMOP5031989	Secondary malignant neoplasm of unspecified urinary organs	Metastasis to urinary system	35225580	Maps to
C79.10	ICD10CM	94663008	Secondary malignant neoplasm of unspecified urinary organs	Secondary malignant neoplasm of urinary system	78987	Maps to
C79.11	ICD10CM	OMOP5031505	Secondary malignant neoplasm of bladder	Metastasis to bladder	35226041	Maps to
C79.11	ICD10CM	94186002	Secondary malignant neoplasm of bladder	Secondary malignant neoplasm of bladder	4312802	Maps to
C79.19	ICD10CM	94663008	Secondary malignant neoplasm of other urinary organs	Secondary malignant neoplasm of urinary system	78987	Maps to
C79.19	ICD10CM	OMOP5031989	Secondary malignant neoplasm of other urinary organs	Metastasis to urinary system	35225580	Maps to
C79.2	ICD10	OMOP5031865	Secondary malignant neoplasm of skin	Metastasis to skin	35225673	Maps to
C79.2	ICD10	94579000	Secondary malignant neoplasm of skin	Secondary malignant neoplasm of skin	136354	Maps to
C79.2	ICD10CM	OMOP5031865	Secondary malignant neoplasm of skin	Metastasis to skin	35225673	Maps to
C79.2	ICD10CM	94579000	Secondary malignant neoplasm of skin	Secondary malignant neoplasm of skin	136354	Maps to
C79.3	ICD10	94225005	Secondary malignant neoplasm of brain and cerebral meninges	Secondary malignant neoplasm of brain	4246451	Maps to
C79.3	ICD10	OMOP5031757	Secondary malignant neoplasm of brain and cerebral meninges	Metastasis to nervous system	35225775	Maps to
C79.3	ICD10CM	94326009	Secondary malignant neoplasm of brain and cerebral meninges	Secondary malignant neoplasm of head	4313083	Maps to
C79.3	ICD10CM	OMOP5031757	Secondary malignant neoplasm of brain and cerebral meninges	Metastasis to nervous system	35225775	Maps to
C79.31	ICD10CM	OMOP4998538	Secondary malignant neoplasm of brain	Metastasis to brain	36768862	Maps to
C79.31	ICD10CM	94225005	Secondary malignant neoplasm of brain	Secondary malignant neoplasm of brain	4246451	Maps to
C79.32	ICD10CM	OMOP5031567	Secondary malignant neoplasm of cerebral meninges	Metastasis to cerebral meninges	35226099	Maps to
C79.32	ICD10CM	94246001	Secondary malignant neoplasm of cerebral meninges	Secondary malignant neoplasm of cerebral meninges	4312290	Maps to
C79.4	ICD10CM	94442001	Secondary malignant neoplasm of other and unspecified parts of nervous system	Secondary malignant neoplasm of nervous system	373425	Maps to
C79.4	ICD10	94442001	Secondary malignant neoplasm of other and unspecified parts of nervous system	Secondary malignant neoplasm of nervous system	373425	Maps to
C79.4	ICD10	OMOP5031757	Secondary malignant neoplasm of other and unspecified parts of nervous system	Metastasis to nervous system	35225775	Maps to
C79.4	ICD10CM	OMOP5031757	Secondary malignant neoplasm of other and unspecified parts of nervous system	Metastasis to nervous system	35225775	Maps to
C79.40	ICD10CM	OMOP5031757	Secondary malignant neoplasm of unspecified part of nervous system	Metastasis to nervous system	35225775	Maps to
C79.40	ICD10CM	94442001	Secondary malignant neoplasm of unspecified part of nervous system	Secondary malignant neoplasm of nervous system	373425	Maps to
C79.49	ICD10CM	94442001	Secondary malignant neoplasm of other parts of nervous system	Secondary malignant neoplasm of nervous system	373425	Maps to
C79.5	ICD10CM	OMOP4998856	Secondary malignant neoplasm of bone and bone marrow	Metastasis	36769180	Maps to
C79.5	ICD10CM	128462008	Secondary malignant neoplasm of bone and bone marrow	Secondary malignant neoplastic disease	432851	Maps to
C79.5	ICD10	OMOP4998856	Secondary malignant neoplasm of bone and bone marrow	Metastasis	36769180	Maps to
C79.5	ICD10	94222008	Secondary malignant neoplasm of bone and bone marrow	Secondary malignant neoplasm of bone	78097	Maps to
C79.51	ICD10CM	94222008	Secondary malignant neoplasm of bone	Secondary malignant neoplasm of bone	78097	Maps to
C79.51	ICD10CM	OMOP4998978	Secondary malignant neoplasm of bone	Metastasis to bone	36769301	Maps to
C79.52	ICD10CM	94217008	Secondary malignant neoplasm of bone marrow	Secondary malignant neoplasm of bone marrow	4246450	Maps to
C79.52	ICD10CM	OMOP5031538	Secondary malignant neoplasm of bone marrow	Metastasis to bone marrow	35226074	Maps to
C79.6	ICD10	OMOP5031777	Secondary malignant neoplasm of ovary	Metastasis to ovary	35226230	Maps to
C79.6	ICD10CM	94455000	Secondary malignant neoplasm of ovary	Secondary malignant neoplasm of ovary	199752	Maps to
C79.6	ICD10CM	OMOP5031777	Secondary malignant neoplasm of ovary	Metastasis to ovary	35226230	Maps to
C79.6	ICD10	94455000	Secondary malignant neoplasm of ovary	Secondary malignant neoplasm of ovary	199752	Maps to
C79.60	ICD10CM	94455000	Secondary malignant neoplasm of unspecified ovary	Secondary malignant neoplasm of ovary	199752	Maps to
C79.60	ICD10CM	OMOP5031777	Secondary malignant neoplasm of unspecified ovary	Metastasis to ovary	35226230	Maps to
C79.61	ICD10CM	OMOP5031848	Secondary malignant neoplasm of right ovary	Metastasis to right ovary	35225656	Maps to
C79.61	ICD10CM	369530001	Secondary malignant neoplasm of right ovary	Secondary malignant neoplasm of right ovary	4281030	Maps to
C79.62	ICD10CM	OMOP5031695	Secondary malignant neoplasm of left ovary	Metastasis to left ovary	35225631	Maps to
C79.62	ICD10CM	369523007	Secondary malignant neoplasm of left ovary	Secondary malignant neoplasm of left ovary	4281027	Maps to
C79.63	ICD10CM	OMOP5031777	Secondary malignant neoplasm of bilateral ovaries	Metastasis to ovary	35226230	Maps to
C79.63	ICD10CM	369530001	Secondary malignant neoplasm of bilateral ovaries	Secondary malignant neoplasm of right ovary	4281030	Maps to
C79.63	ICD10CM	369523007	Secondary malignant neoplasm of bilateral ovaries	Secondary malignant neoplasm of left ovary	4281027	Maps to
C79.7	ICD10CM	94161006	Secondary malignant neoplasm of adrenal gland	Secondary malignant neoplasm of adrenal gland	193144	Maps to
C79.7	ICD10	94161006	Secondary malignant neoplasm of adrenal gland	Secondary malignant neoplasm of adrenal gland	193144	Maps to
C79.7	ICD10	OMOP5031479	Secondary malignant neoplasm of adrenal gland	Metastasis to adrenal gland	35225568	Maps to
C79.7	ICD10CM	OMOP5031479	Secondary malignant neoplasm of adrenal gland	Metastasis to adrenal gland	35225568	Maps to
C79.70	ICD10CM	94161006	Secondary malignant neoplasm of unspecified adrenal gland	Secondary malignant neoplasm of adrenal gland	193144	Maps to
C79.70	ICD10CM	OMOP5031479	Secondary malignant neoplasm of unspecified adrenal gland	Metastasis to adrenal gland	35225568	Maps to
C79.71	ICD10CM	94161006	Secondary malignant neoplasm of right adrenal gland	Secondary malignant neoplasm of adrenal gland	193144	Maps to
C79.71	ICD10CM	OMOP5031842	Secondary malignant neoplasm of right adrenal gland	Metastasis to right adrenal gland	35226288	Maps to
C79.72	ICD10CM	94161006	Secondary malignant neoplasm of left adrenal gland	Secondary malignant neoplasm of adrenal gland	193144	Maps to
C79.72	ICD10CM	OMOP5031690	Secondary malignant neoplasm of left adrenal gland	Metastasis to left adrenal gland	35225626	Maps to
C79.8	ICD10	OMOP4998856	Secondary malignant neoplasm of other specified sites	Metastasis	36769180	Maps to
C79.8	ICD10	128462008	Secondary malignant neoplasm of other specified sites	Secondary malignant neoplastic disease	432851	Maps to
C79.8	ICD10CM	OMOP4998856	Secondary malignant neoplasm of other specified sites	Metastasis	36769180	Maps to
C79.8	ICD10CM	128462008	Secondary malignant neoplasm of other specified sites	Secondary malignant neoplastic disease	432851	Maps to
C79.81	ICD10CM	OMOP5031547	Secondary malignant neoplasm of breast	Metastasis to breast	35225556	Maps to
C79.81	ICD10CM	94649002	Secondary malignant neoplasm of breast	Secondary malignant neoplasm of trunk	4314071	Maps to
C79.82	ICD10CM	OMOP5031631	Secondary malignant neoplasm of genital organs	Metastasis to genital organs	35226152	Maps to
C79.82	ICD10CM	430556008	Secondary malignant neoplasm of genital organs	Malignant neoplasm of genital structure	4160276	Maps to
C79.89	ICD10CM	128462008	Secondary malignant neoplasm of other specified sites	Secondary malignant neoplastic disease	432851	Maps to
C79.89	ICD10CM	OMOP4998856	Secondary malignant neoplasm of other specified sites	Metastasis	36769180	Maps to
C79.9	ICD10	128462008	Secondary malignant neoplasm, unspecified site	Secondary malignant neoplastic disease	432851	Maps to
C79.9	ICD10CM	OMOP4998856	Secondary malignant neoplasm of unspecified site	Metastasis	36769180	Maps to
C79.9	ICD10	OMOP4998856	Secondary malignant neoplasm, unspecified site	Metastasis	36769180	Maps to
C79.9	ICD10CM	274088005	Secondary malignant neoplasm of unspecified site	Secondary malignant neoplasm of unknown site	4158910	Maps to
C7A	ICD10CM	255046005	Malignant neuroendocrine tumors	Neuroendocrine tumor	434300	Maps to
C7A.0	ICD10CM	445238008	Malignant carcinoid tumors	Malignant carcinoid tumor	40482859	Maps to
C7A.00	ICD10CM	445238008	Malignant carcinoid tumor of unspecified site	Malignant carcinoid tumor	40482859	Maps to
C7A.01	ICD10CM	709517003	Malignant carcinoid tumors of the small intestine	Malignant carcinoid tumor of small intestine	46271402	Maps to
C7A.010	ICD10CM	709517003	Malignant carcinoid tumor of the duodenum	Malignant carcinoid tumor of small intestine	46271402	Maps to
C7A.011	ICD10CM	709517003	Malignant carcinoid tumor of the jejunum	Malignant carcinoid tumor of small intestine	46271402	Maps to
C7A.012	ICD10CM	425318003	Malignant carcinoid tumor of the ileum	Carcinoid tumor of ileum	432271	Maps to
C7A.012	ICD10CM	709517003	Malignant carcinoid tumor of the ileum	Malignant carcinoid tumor of small intestine	46271402	Maps to
C7A.019	ICD10CM	276818002	Malignant carcinoid tumor of the small intestine, unspecified portion	Carcinoid tumor of small intestine	198100	Maps to
C7A.02	ICD10CM	276819005	Malignant carcinoid tumors of the appendix, large intestine, and rectum	Carcinoid tumor of large intestine	193155	Maps to
C7A.020	ICD10CM	253002004	Malignant carcinoid tumor of the appendix	Carcinoid tumor of appendix	437238	Maps to
C7A.021	ICD10CM	363350007	Malignant carcinoid tumor of the cecum	Malignant tumor of cecum	443391	Maps to
C7A.022	ICD10CM	363412000	Malignant carcinoid tumor of the ascending colon	Malignant tumor of ascending colon	435754	Maps to
C7A.023	ICD10CM	363408006	Malignant carcinoid tumor of the transverse colon	Malignant tumor of transverse colon	443384	Maps to
C7A.024	ICD10CM	363409003	Malignant carcinoid tumor of the descending colon	Malignant tumor of descending colon	443382	Maps to
C7A.025	ICD10CM	363410008	Malignant carcinoid tumor of the sigmoid colon	Malignant tumor of sigmoid colon	443381	Maps to
C7A.026	ICD10CM	713573006	Malignant carcinoid tumor of the rectum	Malignant carcinoid tumor of rectum	37018934	Maps to
C7A.029	ICD10CM	276819005	Malignant carcinoid tumor of the large intestine, unspecified portion	Carcinoid tumor of large intestine	193155	Maps to
C7A.09	ICD10CM	445238008	Malignant carcinoid tumors of other sites	Malignant carcinoid tumor	40482859	Maps to
C7A.090	ICD10CM	430621000	Malignant carcinoid tumor of the bronchus and lung	Malignant neoplasm of lower respiratory tract	4334322	Maps to
C7A.091	ICD10CM	363434003	Malignant carcinoid tumor of the thymus	Malignant tumor of thymus	443380	Maps to
C7A.092	ICD10CM	709830006	Malignant carcinoid tumor of the stomach	Malignant carcinoid tumor of stomach	46271647	Maps to
C7A.093	ICD10CM	713574000	Malignant carcinoid tumor of the kidney	Malignant carcinoid tumor of kidney	37017321	Maps to
C7A.094	ICD10CM	428701004	Malignant carcinoid tumor of the foregut, unspecified	Carcinoid tumor of gastrointestinal tract	443565	Maps to
C7A.095	ICD10CM	276818002	Malignant carcinoid tumor of the midgut, unspecified	Carcinoid tumor of small intestine	198100	Maps to
C7A.096	ICD10CM	276819005	Malignant carcinoid tumor of the hindgut, unspecified	Carcinoid tumor of large intestine	193155	Maps to
C7A.098	ICD10CM	443492008	Malignant carcinoid tumors of other sites	Carcinoid tumor	40481907	Maps to
C7A.1	ICD10CM	133531000119104	Malignant poorly differentiated neuroendocrine tumors	Malignant neuroendocrine tumor	37018875	Maps to
C7A.8	ICD10CM	133531000119104	Other malignant neuroendocrine tumors	Malignant neuroendocrine tumor	37018875	Maps to
C7B	ICD10CM	133531000119104	Secondary neuroendocrine tumors	Malignant neuroendocrine tumor	37018875	Maps to
C7B.0	ICD10CM	705176003	Secondary carcinoid tumors	Metastatic carcinoid tumor	45767695	Maps to
C7B.00	ICD10CM	705176003	Secondary carcinoid tumors, unspecified site	Metastatic carcinoid tumor	45767695	Maps to
C7B.01	ICD10CM	705176003	Secondary carcinoid tumors of distant lymph nodes	Metastatic carcinoid tumor	45767695	Maps to
C7B.02	ICD10CM	705176003	Secondary carcinoid tumors of liver	Metastatic carcinoid tumor	45767695	Maps to
C7B.03	ICD10CM	705176003	Secondary carcinoid tumors of bone	Metastatic carcinoid tumor	45767695	Maps to
C7B.04	ICD10CM	705176003	Secondary carcinoid tumors of peritoneum	Metastatic carcinoid tumor	45767695	Maps to
C7B.09	ICD10CM	705176003	Secondary carcinoid tumors of other sites	Metastatic carcinoid tumor	45767695	Maps to
C7B.1	ICD10CM	253001006	Secondary Merkel cell carcinoma	Merkel cell carcinoma	4100425	Maps to
C7B.8	ICD10CM	255046005	Other secondary neuroendocrine tumors	Neuroendocrine tumor	434300	Maps to
C80	ICD10	363346000	Malignant neoplasm, without specification of site	Malignant neoplastic disease	443392	Maps to
C80	ICD10CM	363346000	Malignant neoplasm without specification of site	Malignant neoplastic disease	443392	Maps to
C80.0	ICD10	128462008	Malignant neoplasm, primary site unknown, so stated	Secondary malignant neoplastic disease	432851	Maps to
C80.0	ICD10CM	285645000	Disseminated malignant neoplasm, unspecified	Disseminated malignancy of unknown primary	438701	Maps to
C80.1	ICD10CM	372087000	Malignant (primary) neoplasm, unspecified	Primary malignant neoplasm	439392	Maps to
C80.2	ICD10CM	254289008	Malignant neoplasm associated with transplanted organ	Post-transplant neoplasia	443252	Maps to
C80.2	ICD10CM	372087000	Malignant neoplasm associated with transplanted organ	Primary malignant neoplasm	439392	Maps to
C80.9	ICD10	128462008	Malignant neoplasm, primary site unspecified	Secondary malignant neoplastic disease	432851	Maps to
C81	ICD10CM	118599009	Hodgkin lymphoma	Hodgkin's disease (clinical)	4038835	Maps to
C81	ICD10	118599009	Hodgkin lymphoma	Hodgkin's disease (clinical)	4038835	Maps to
C81.0	ICD10	118605002	Nodular lymphocyte predominant Hodgkin lymphoma	Hodgkin lymphoma, nodular lymphocyte predominance (clinical)	4038839	Maps to
C81.0	ICD10CM	118605002	Nodular lymphocyte predominant Hodgkin lymphoma	Hodgkin lymphoma, nodular lymphocyte predominance (clinical)	4038839	Maps to
C81.00	ICD10CM	118605002	Nodular lymphocyte predominant Hodgkin lymphoma, unspecified site	Hodgkin lymphoma, nodular lymphocyte predominance (clinical)	4038839	Maps to
C81.01	ICD10CM	93497000	Nodular lymphocyte predominant Hodgkin lymphoma, lymph nodes of head, face, and neck	Hodgkin's disease, lymphocytic-histiocytic predominance of lymph nodes of head, face AND/OR neck	442163	Maps to
C81.02	ICD10CM	93495008	Nodular lymphocyte predominant Hodgkin lymphoma, intrathoracic lymph nodes	Hodgkin's disease, lymphocytic-histiocytic predominance of intrathoracic lymph nodes	440351	Maps to
C81.03	ICD10CM	93493001	Nodular lymphocyte predominant Hodgkin lymphoma, intra-abdominal lymph nodes	Hodgkin's disease, lymphocytic-histiocytic predominance of intra-abdominal lymph nodes	201242	Maps to
C81.04	ICD10CM	93496009	Nodular lymphocyte predominant Hodgkin lymphoma, lymph nodes of axilla and upper limb	Hodgkin's disease, lymphocytic-histiocytic predominance of lymph nodes of axilla AND/OR upper limb	438703	Maps to
C81.05	ICD10CM	93498005	Nodular lymphocyte predominant Hodgkin lymphoma, lymph nodes of inguinal region and lower limb	Hodgkin's disease, lymphocytic-histiocytic predominance of lymph nodes of inguinal region AND/OR lower limb	442162	Maps to
C81.06	ICD10CM	93494007	Nodular lymphocyte predominant Hodgkin lymphoma, intrapelvic lymph nodes	Hodgkin's disease, lymphocytic-histiocytic predominance of intrapelvic lymph nodes	194876	Maps to
C81.07	ICD10CM	93500006	Nodular lymphocyte predominant Hodgkin lymphoma, spleen	Hodgkin's disease, lymphocytic-histiocytic predominance of spleen	198381	Maps to
C81.08	ICD10CM	188562004	Nodular lymphocyte predominant Hodgkin lymphoma, lymph nodes of multiple sites	Hodgkin's disease, lymphocytic-histiocytic predominance of lymph nodes of multiple sites	321522	Maps to
C81.09	ICD10CM	93501005	Nodular lymphocyte predominant Hodgkin lymphoma, extranodal and solid organ sites	Hodgkin's disease, lymphocytic-histiocytic predominance of extranodal AND/OR solid organ site	438373	Maps to
C81.1	ICD10CM	118608000	Nodular sclerosis Hodgkin lymphoma	Hodgkin's disease, nodular sclerosis (clinical)	4038842	Maps to
C81.1	ICD10	118608000	Nodular sclerosis classical Hodgkin lymphoma	Hodgkin's disease, nodular sclerosis (clinical)	4038842	Maps to
C81.10	ICD10CM	118608000	Nodular sclerosis Hodgkin lymphoma, unspecified site	Hodgkin's disease, nodular sclerosis (clinical)	4038842	Maps to
C81.11	ICD10CM	93515007	Nodular sclerosis Hodgkin lymphoma, lymph nodes of head, face, and neck	Hodgkin's disease, nodular sclerosis of lymph nodes of head, face AND/OR neck	442158	Maps to
C81.12	ICD10CM	188566001	Nodular sclerosis Hodgkin lymphoma, intrathoracic lymph nodes	Hodgkin's disease, nodular sclerosis of intrathoracic lymph nodes	136928	Maps to
C81.13	ICD10CM	188567005	Nodular sclerosis Hodgkin lymphoma, intra-abdominal lymph nodes	Hodgkin's disease, nodular sclerosis of intra-abdominal lymph nodes	193434	Maps to
C81.14	ICD10CM	93514006	Nodular sclerosis Hodgkin lymphoma, lymph nodes of axilla and upper limb	Hodgkin's disease, nodular sclerosis of lymph nodes of axilla AND/OR upper limb	314600	Maps to
C81.15	ICD10CM	93516008	Nodular sclerosis Hodgkin lymphoma, lymph nodes of inguinal region and lower limb	Hodgkin's disease, nodular sclerosis of lymph nodes of inguinal region AND/OR lower limb	442157	Maps to
C81.16	ICD10CM	188570009	Nodular sclerosis Hodgkin lymphoma, intrapelvic lymph nodes	Hodgkin's disease, nodular sclerosis of intrapelvic lymph nodes	199760	Maps to
C81.17	ICD10CM	93518009	Nodular sclerosis Hodgkin lymphoma, spleen	Hodgkin's disease, nodular sclerosis of spleen	193157	Maps to
C81.18	ICD10CM	188572001	Nodular sclerosis Hodgkin lymphoma, lymph nodes of multiple sites	Hodgkin's disease, nodular sclerosis of lymph nodes of multiple sites	315763	Maps to
C81.19	ICD10CM	93519001	Nodular sclerosis Hodgkin lymphoma, extranodal and solid organ sites	Hodgkin's disease, nodular sclerosis of extranodal AND/OR solid organ site	434302	Maps to
C81.2	ICD10CM	118609008	Mixed cellularity Hodgkin lymphoma	Hodgkin's disease, mixed cellularity (clinical)	4038843	Maps to
C81.2	ICD10	118609008	Mixed cellularity classical Hodgkin lymphoma	Hodgkin's disease, mixed cellularity (clinical)	4038843	Maps to
C81.20	ICD10CM	118609008	Mixed cellularity Hodgkin lymphoma, unspecified site	Hodgkin's disease, mixed cellularity (clinical)	4038843	Maps to
C81.21	ICD10CM	93506000	Mixed cellularity Hodgkin lymphoma, lymph nodes of head, face, and neck	Hodgkin's disease, mixed cellularity of lymph nodes of head, face AND/OR neck	442161	Maps to
C81.22	ICD10CM	188576003	Mixed cellularity Hodgkin lymphoma, intrathoracic lymph nodes	Hodgkin's disease, mixed cellularity of intrathoracic lymph nodes	136655	Maps to
C81.23	ICD10CM	188577007	Mixed cellularity Hodgkin lymphoma, intra-abdominal lymph nodes	Hodgkin's disease, mixed cellularity of intra-abdominal lymph nodes	192268	Maps to
C81.24	ICD10CM	93505001	Mixed cellularity Hodgkin lymphoma, lymph nodes of axilla and upper limb	Hodgkin's disease, mixed cellularity of lymph nodes of axilla AND/OR upper limb	434299	Maps to
C81.25	ICD10CM	93507009	Mixed cellularity Hodgkin lymphoma, lymph nodes of inguinal region and lower limb	Hodgkin's disease, mixed cellularity of lymph nodes of inguinal region AND/OR lower limb	442160	Maps to
C81.26	ICD10CM	188580008	Mixed cellularity Hodgkin lymphoma, intrapelvic lymph nodes	Hodgkin's disease, mixed cellularity of intrapelvic lymph nodes	194594	Maps to
C81.27	ICD10CM	93509007	Mixed cellularity Hodgkin lymphoma, spleen	Hodgkin's disease, mixed cellularity of spleen	442159	Maps to
C81.28	ICD10CM	188582000	Mixed cellularity Hodgkin lymphoma, lymph nodes of multiple sites	Hodgkin's disease, mixed cellularity of lymph nodes of multiple sites	315202	Maps to
C81.29	ICD10CM	93510002	Mixed cellularity Hodgkin lymphoma, extranodal and solid organ sites	Hodgkin's disease, mixed cellularity of extranodal AND/OR solid organ site	435203	Maps to
C81.3	ICD10	118610003	Lymphocyte depleted classical Hodgkin lymphoma	Hodgkin's disease, lymphocytic depletion (clinical)	4041798	Maps to
C81.3	ICD10CM	118610003	Lymphocyte depleted Hodgkin lymphoma	Hodgkin's disease, lymphocytic depletion (clinical)	4041798	Maps to
C81.30	ICD10CM	118610003	Lymphocyte depleted Hodgkin lymphoma, unspecified site	Hodgkin's disease, lymphocytic depletion (clinical)	4041798	Maps to
C81.31	ICD10CM	93488004	Lymphocyte depleted Hodgkin lymphoma, lymph nodes of head, face, and neck	Hodgkin's disease, lymphocytic depletion of lymph nodes of head, face AND/OR neck	433161	Maps to
C81.32	ICD10CM	188586002	Lymphocyte depleted Hodgkin lymphoma, intrathoracic lymph nodes	Hodgkin's disease, lymphocytic depletion of intrathoracic lymph nodes	141243	Maps to
C81.33	ICD10CM	188587006	Lymphocyte depleted Hodgkin lymphoma, intra-abdominal lymph nodes	Hodgkin's disease, lymphocytic depletion of intra-abdominal lymph nodes	439285	Maps to
C81.34	ICD10CM	93487009	Lymphocyte depleted Hodgkin lymphoma, lymph nodes of axilla and upper limb	Hodgkin's disease, lymphocytic depletion of lymph nodes of axilla AND/OR upper limb	442151	Maps to
C81.35	ICD10CM	93489007	Lymphocyte depleted Hodgkin lymphoma, lymph nodes of inguinal region and lower limb	Hodgkin's disease, lymphocytic depletion of lymph nodes of inguinal region AND/OR lower limb	442150	Maps to
C81.36	ICD10CM	188591001	Lymphocyte depleted Hodgkin lymphoma, intrapelvic lymph nodes	Hodgkin's disease, lymphocytic depletion of intrapelvic lymph nodes	439282	Maps to
C81.37	ICD10CM	188592008	Lymphocyte depleted Hodgkin lymphoma, spleen	Hodgkin's disease, lymphocytic depletion of spleen	439281	Maps to
C81.38	ICD10CM	188593003	Lymphocyte depleted Hodgkin lymphoma, lymph nodes of multiple sites	Hodgkin's disease, lymphocytic depletion of lymph nodes of multiple sites	313980	Maps to
C81.39	ICD10CM	93492006	Lymphocyte depleted Hodgkin lymphoma, extranodal and solid organ sites	Hodgkin's disease, lymphocytic depletion of extranodal AND/OR solid organ site	432267	Maps to
C81.4	ICD10	118607005	Lymphocyte-rich (classical) Hodgkin lymphoma	Lymphocyte-rich classical Hodgkin lymphoma	4038841	Maps to
C81.4	ICD10CM	118607005	Lymphocyte-rich Hodgkin lymphoma	Lymphocyte-rich classical Hodgkin lymphoma	4038841	Maps to
C81.40	ICD10CM	118607005	Lymphocyte-rich Hodgkin lymphoma, unspecified site	Lymphocyte-rich classical Hodgkin lymphoma	4038841	Maps to
C81.41	ICD10CM	93497000	Lymphocyte-rich Hodgkin lymphoma, lymph nodes of head, face, and neck	Hodgkin's disease, lymphocytic-histiocytic predominance of lymph nodes of head, face AND/OR neck	442163	Maps to
C81.42	ICD10CM	93495008	Lymphocyte-rich Hodgkin lymphoma, intrathoracic lymph nodes	Hodgkin's disease, lymphocytic-histiocytic predominance of intrathoracic lymph nodes	440351	Maps to
C81.43	ICD10CM	93493001	Lymphocyte-rich Hodgkin lymphoma, intra-abdominal lymph nodes	Hodgkin's disease, lymphocytic-histiocytic predominance of intra-abdominal lymph nodes	201242	Maps to
C81.44	ICD10CM	93496009	Lymphocyte-rich Hodgkin lymphoma, lymph nodes of axilla and upper limb	Hodgkin's disease, lymphocytic-histiocytic predominance of lymph nodes of axilla AND/OR upper limb	438703	Maps to
C81.45	ICD10CM	93498005	Lymphocyte-rich Hodgkin lymphoma, lymph nodes of inguinal region and lower limb	Hodgkin's disease, lymphocytic-histiocytic predominance of lymph nodes of inguinal region AND/OR lower limb	442162	Maps to
C81.46	ICD10CM	93494007	Lymphocyte-rich Hodgkin lymphoma, intrapelvic lymph nodes	Hodgkin's disease, lymphocytic-histiocytic predominance of intrapelvic lymph nodes	194876	Maps to
C81.47	ICD10CM	93500006	Lymphocyte-rich Hodgkin lymphoma, spleen	Hodgkin's disease, lymphocytic-histiocytic predominance of spleen	198381	Maps to
C81.48	ICD10CM	188562004	Lymphocyte-rich Hodgkin lymphoma, lymph nodes of multiple sites	Hodgkin's disease, lymphocytic-histiocytic predominance of lymph nodes of multiple sites	321522	Maps to
C81.49	ICD10CM	93501005	Lymphocyte-rich Hodgkin lymphoma, extranodal and solid organ sites	Hodgkin's disease, lymphocytic-histiocytic predominance of extranodal AND/OR solid organ site	438373	Maps to
C81.7	ICD10CM	118599009	Other Hodgkin lymphoma	Hodgkin's disease (clinical)	4038835	Maps to
C81.7	ICD10	118599009	Other classical Hodgkin lymphoma	Hodgkin's disease (clinical)	4038835	Maps to
C81.70	ICD10CM	118599009	Other Hodgkin lymphoma, unspecified site	Hodgkin's disease (clinical)	4038835	Maps to
C81.71	ICD10CM	93524003	Other Hodgkin lymphoma, lymph nodes of head, face, and neck	Hodgkin's disease of lymph nodes of head, face AND/OR neck	437818	Maps to
C81.72	ICD10CM	93522004	Other Hodgkin lymphoma, intrathoracic lymph nodes	Hodgkin's disease of intrathoracic lymph nodes	440965	Maps to
C81.73	ICD10CM	93520007	Other Hodgkin lymphoma, intra-abdominal lymph nodes	Hodgkin's disease of intra-abdominal lymph nodes	200355	Maps to
C81.74	ICD10CM	93523009	Other Hodgkin lymphoma, lymph nodes of axilla and upper limb	Hodgkin's disease of lymph nodes of axilla AND/OR upper limb	434877	Maps to
C81.75	ICD10CM	93525002	Other Hodgkin lymphoma, lymph nodes of inguinal region and lower limb	Hodgkin's disease of lymph nodes of inguinal region AND/OR lower limb	436652	Maps to
C81.76	ICD10CM	93521006	Other Hodgkin lymphoma, intrapelvic lymph nodes	Hodgkin's disease of intrapelvic lymph nodes	195761	Maps to
C81.77	ICD10CM	93527005	Other Hodgkin lymphoma, spleen	Hodgkin's disease of spleen	198704	Maps to
C81.78	ICD10CM	93526001	Other Hodgkin lymphoma, lymph nodes of multiple sites	Hodgkin's disease of lymph nodes of multiple sites	316356	Maps to
C81.79	ICD10CM	93528000	Other Hodgkin lymphoma, extranodal and solid organ sites	Hodgkin's disease of extranodal AND/OR solid organ site	436651	Maps to
C81.9	ICD10CM	118599009	Hodgkin lymphoma, unspecified	Hodgkin's disease (clinical)	4038835	Maps to
C81.9	ICD10	118599009	Hodgkin lymphoma, unspecified	Hodgkin's disease (clinical)	4038835	Maps to
C81.90	ICD10CM	118599009	Hodgkin lymphoma, unspecified, unspecified site	Hodgkin's disease (clinical)	4038835	Maps to
C81.91	ICD10CM	93524003	Hodgkin lymphoma, unspecified, lymph nodes of head, face, and neck	Hodgkin's disease of lymph nodes of head, face AND/OR neck	437818	Maps to
C81.92	ICD10CM	93522004	Hodgkin lymphoma, unspecified, intrathoracic lymph nodes	Hodgkin's disease of intrathoracic lymph nodes	440965	Maps to
C81.93	ICD10CM	93520007	Hodgkin lymphoma, unspecified, intra-abdominal lymph nodes	Hodgkin's disease of intra-abdominal lymph nodes	200355	Maps to
C81.94	ICD10CM	93523009	Hodgkin lymphoma, unspecified, lymph nodes of axilla and upper limb	Hodgkin's disease of lymph nodes of axilla AND/OR upper limb	434877	Maps to
C81.95	ICD10CM	93525002	Hodgkin lymphoma, unspecified, lymph nodes of inguinal region and lower limb	Hodgkin's disease of lymph nodes of inguinal region AND/OR lower limb	436652	Maps to
C81.96	ICD10CM	93521006	Hodgkin lymphoma, unspecified, intrapelvic lymph nodes	Hodgkin's disease of intrapelvic lymph nodes	195761	Maps to
C81.97	ICD10CM	93527005	Hodgkin lymphoma, unspecified, spleen	Hodgkin's disease of spleen	198704	Maps to
C81.98	ICD10CM	93526001	Hodgkin lymphoma, unspecified, lymph nodes of multiple sites	Hodgkin's disease of lymph nodes of multiple sites	316356	Maps to
C81.99	ICD10CM	93528000	Hodgkin lymphoma, unspecified, extranodal and solid organ sites	Hodgkin's disease of extranodal AND/OR solid organ site	436651	Maps to
C82	ICD10CM	308121000	Follicular lymphoma	Follicular non-Hodgkin's lymphoma	4147411	Maps to
C82	ICD10	308121000	Follicular lymphoma	Follicular non-Hodgkin's lymphoma	4147411	Maps to
C82.0	ICD10CM	109970006	Follicular lymphoma grade I	Follicular non-Hodgkin's lymphoma, small cleaved cell (clinical)	4002357	Maps to
C82.0	ICD10	109970006	Follicular lymphoma grade I	Follicular non-Hodgkin's lymphoma, small cleaved cell (clinical)	4002357	Maps to
C82.00	ICD10CM	109970006	Follicular lymphoma grade I, unspecified site	Follicular non-Hodgkin's lymphoma, small cleaved cell (clinical)	4002357	Maps to
C82.01	ICD10CM	93195001	Follicular lymphoma grade I, lymph nodes of head, face, and neck	Malignant lymphoma of lymph nodes of head, face AND/OR neck	438698	Maps to
C82.01	ICD10CM	109970006	Follicular lymphoma grade I, lymph nodes of head, face, and neck	Follicular non-Hodgkin's lymphoma, small cleaved cell (clinical)	4002357	Maps to
C82.02	ICD10CM	109970006	Follicular lymphoma grade I, intrathoracic lymph nodes	Follicular non-Hodgkin's lymphoma, small cleaved cell (clinical)	4002357	Maps to
C82.02	ICD10CM	93193008	Follicular lymphoma grade I, intrathoracic lymph nodes	Malignant lymphoma of intrathoracic lymph nodes	435753	Maps to
C82.03	ICD10CM	93191005	Follicular lymphoma grade I, intra-abdominal lymph nodes	Malignant lymphoma of intra-abdominal lymph nodes	200349	Maps to
C82.03	ICD10CM	109970006	Follicular lymphoma grade I, intra-abdominal lymph nodes	Follicular non-Hodgkin's lymphoma, small cleaved cell (clinical)	4002357	Maps to
C82.04	ICD10CM	109970006	Follicular lymphoma grade I, lymph nodes of axilla and upper limb	Follicular non-Hodgkin's lymphoma, small cleaved cell (clinical)	4002357	Maps to
C82.04	ICD10CM	93194002	Follicular lymphoma grade I, lymph nodes of axilla and upper limb	Malignant lymphoma of lymph nodes of axilla AND/OR upper limb	441521	Maps to
C82.05	ICD10CM	109970006	Follicular lymphoma grade I, lymph nodes of inguinal region and lower limb	Follicular non-Hodgkin's lymphoma, small cleaved cell (clinical)	4002357	Maps to
C82.05	ICD10CM	93196000	Follicular lymphoma grade I, lymph nodes of inguinal region and lower limb	Malignant lymphoma of lymph nodes of inguinal region AND/OR lower limb	192560	Maps to
C82.06	ICD10CM	93192003	Follicular lymphoma grade I, intrapelvic lymph nodes	Malignant lymphoma of intrapelvic lymph nodes	195195	Maps to
C82.06	ICD10CM	109970006	Follicular lymphoma grade I, intrapelvic lymph nodes	Follicular non-Hodgkin's lymphoma, small cleaved cell (clinical)	4002357	Maps to
C82.07	ICD10CM	93198004	Follicular lymphoma grade I, spleen	Malignant lymphoma of spleen	200343	Maps to
C82.07	ICD10CM	109970006	Follicular lymphoma grade I, spleen	Follicular non-Hodgkin's lymphoma, small cleaved cell (clinical)	4002357	Maps to
C82.08	ICD10CM	702786004	Follicular lymphoma grade I, lymph nodes of multiple sites	Follicular non-Hodgkin's lymphoma diffuse follicle center sub-type grade 1	45765770	Maps to
C82.09	ICD10CM	109970006	Follicular lymphoma grade I, extranodal and solid organ sites	Follicular non-Hodgkin's lymphoma, small cleaved cell (clinical)	4002357	Maps to
C82.1	ICD10	109971005	Follicular lymphoma grade II	Follicular non-Hodgkin's lymphoma, mixed small cleaved cell and large cell (clinical)	4001329	Maps to
C82.1	ICD10CM	109971005	Follicular lymphoma grade II	Follicular non-Hodgkin's lymphoma, mixed small cleaved cell and large cell (clinical)	4001329	Maps to
C82.10	ICD10CM	109971005	Follicular lymphoma grade II, unspecified site	Follicular non-Hodgkin's lymphoma, mixed small cleaved cell and large cell (clinical)	4001329	Maps to
C82.11	ICD10CM	109971005	Follicular lymphoma grade II, lymph nodes of head, face, and neck	Follicular non-Hodgkin's lymphoma, mixed small cleaved cell and large cell (clinical)	4001329	Maps to
C82.11	ICD10CM	93195001	Follicular lymphoma grade II, lymph nodes of head, face, and neck	Malignant lymphoma of lymph nodes of head, face AND/OR neck	438698	Maps to
C82.12	ICD10CM	109971005	Follicular lymphoma grade II, intrathoracic lymph nodes	Follicular non-Hodgkin's lymphoma, mixed small cleaved cell and large cell (clinical)	4001329	Maps to
C82.12	ICD10CM	93193008	Follicular lymphoma grade II, intrathoracic lymph nodes	Malignant lymphoma of intrathoracic lymph nodes	435753	Maps to
C82.13	ICD10CM	109971005	Follicular lymphoma grade II, intra-abdominal lymph nodes	Follicular non-Hodgkin's lymphoma, mixed small cleaved cell and large cell (clinical)	4001329	Maps to
C82.13	ICD10CM	93191005	Follicular lymphoma grade II, intra-abdominal lymph nodes	Malignant lymphoma of intra-abdominal lymph nodes	200349	Maps to
C82.14	ICD10CM	109971005	Follicular lymphoma grade II, lymph nodes of axilla and upper limb	Follicular non-Hodgkin's lymphoma, mixed small cleaved cell and large cell (clinical)	4001329	Maps to
C82.14	ICD10CM	93194002	Follicular lymphoma grade II, lymph nodes of axilla and upper limb	Malignant lymphoma of lymph nodes of axilla AND/OR upper limb	441521	Maps to
C82.15	ICD10CM	109971005	Follicular lymphoma grade II, lymph nodes of inguinal region and lower limb	Follicular non-Hodgkin's lymphoma, mixed small cleaved cell and large cell (clinical)	4001329	Maps to
C82.15	ICD10CM	93196000	Follicular lymphoma grade II, lymph nodes of inguinal region and lower limb	Malignant lymphoma of lymph nodes of inguinal region AND/OR lower limb	192560	Maps to
C82.16	ICD10CM	109971005	Follicular lymphoma grade II, intrapelvic lymph nodes	Follicular non-Hodgkin's lymphoma, mixed small cleaved cell and large cell (clinical)	4001329	Maps to
C82.16	ICD10CM	93192003	Follicular lymphoma grade II, intrapelvic lymph nodes	Malignant lymphoma of intrapelvic lymph nodes	195195	Maps to
C82.17	ICD10CM	109971005	Follicular lymphoma grade II, spleen	Follicular non-Hodgkin's lymphoma, mixed small cleaved cell and large cell (clinical)	4001329	Maps to
C82.17	ICD10CM	93198004	Follicular lymphoma grade II, spleen	Malignant lymphoma of spleen	200343	Maps to
C82.18	ICD10CM	109971005	Follicular lymphoma grade II, lymph nodes of multiple sites	Follicular non-Hodgkin's lymphoma, mixed small cleaved cell and large cell (clinical)	4001329	Maps to
C82.18	ICD10CM	93197009	Follicular lymphoma grade II, lymph nodes of multiple sites	Malignant lymphoma of lymph nodes of multiple sites	132841	Maps to
C82.19	ICD10CM	109971005	Follicular lymphoma grade II, extranodal and solid organ sites	Follicular non-Hodgkin's lymphoma, mixed small cleaved cell and large cell (clinical)	4001329	Maps to
C82.2	ICD10	109972003	Follicular lymphoma grade III, unspecified	Follicular non-Hodgkin's lymphoma, large cell (clinical)	4003833	Maps to
C82.2	ICD10CM	109972003	Follicular lymphoma grade III, unspecified	Follicular non-Hodgkin's lymphoma, large cell (clinical)	4003833	Maps to
C82.20	ICD10CM	109972003	Follicular lymphoma grade III, unspecified, unspecified site	Follicular non-Hodgkin's lymphoma, large cell (clinical)	4003833	Maps to
C82.21	ICD10CM	93195001	Follicular lymphoma grade III, unspecified, lymph nodes of head, face, and neck	Malignant lymphoma of lymph nodes of head, face AND/OR neck	438698	Maps to
C82.21	ICD10CM	109972003	Follicular lymphoma grade III, unspecified, lymph nodes of head, face, and neck	Follicular non-Hodgkin's lymphoma, large cell (clinical)	4003833	Maps to
C82.22	ICD10CM	93193008	Follicular lymphoma grade III, unspecified, intrathoracic lymph nodes	Malignant lymphoma of intrathoracic lymph nodes	435753	Maps to
C82.22	ICD10CM	109972003	Follicular lymphoma grade III, unspecified, intrathoracic lymph nodes	Follicular non-Hodgkin's lymphoma, large cell (clinical)	4003833	Maps to
C82.23	ICD10CM	109972003	Follicular lymphoma grade III, unspecified, intra-abdominal lymph nodes	Follicular non-Hodgkin's lymphoma, large cell (clinical)	4003833	Maps to
C82.23	ICD10CM	93191005	Follicular lymphoma grade III, unspecified, intra-abdominal lymph nodes	Malignant lymphoma of intra-abdominal lymph nodes	200349	Maps to
C82.24	ICD10CM	109972003	Follicular lymphoma grade III, unspecified, lymph nodes of axilla and upper limb	Follicular non-Hodgkin's lymphoma, large cell (clinical)	4003833	Maps to
C82.24	ICD10CM	93194002	Follicular lymphoma grade III, unspecified, lymph nodes of axilla and upper limb	Malignant lymphoma of lymph nodes of axilla AND/OR upper limb	441521	Maps to
C82.25	ICD10CM	109972003	Follicular lymphoma grade III, unspecified, lymph nodes of inguinal region and lower limb	Follicular non-Hodgkin's lymphoma, large cell (clinical)	4003833	Maps to
C82.25	ICD10CM	93196000	Follicular lymphoma grade III, unspecified, lymph nodes of inguinal region and lower limb	Malignant lymphoma of lymph nodes of inguinal region AND/OR lower limb	192560	Maps to
C82.26	ICD10CM	93192003	Follicular lymphoma grade III, unspecified, intrapelvic lymph nodes	Malignant lymphoma of intrapelvic lymph nodes	195195	Maps to
C82.26	ICD10CM	109972003	Follicular lymphoma grade III, unspecified, intrapelvic lymph nodes	Follicular non-Hodgkin's lymphoma, large cell (clinical)	4003833	Maps to
C82.27	ICD10CM	109972003	Follicular lymphoma grade III, unspecified, spleen	Follicular non-Hodgkin's lymphoma, large cell (clinical)	4003833	Maps to
C82.27	ICD10CM	93198004	Follicular lymphoma grade III, unspecified, spleen	Malignant lymphoma of spleen	200343	Maps to
C82.28	ICD10CM	93197009	Follicular lymphoma grade III, unspecified, lymph nodes of multiple sites	Malignant lymphoma of lymph nodes of multiple sites	132841	Maps to
C82.28	ICD10CM	109972003	Follicular lymphoma grade III, unspecified, lymph nodes of multiple sites	Follicular non-Hodgkin's lymphoma, large cell (clinical)	4003833	Maps to
C82.29	ICD10CM	109972003	Follicular lymphoma grade III, unspecified, extranodal and solid organ sites	Follicular non-Hodgkin's lymphoma, large cell (clinical)	4003833	Maps to
C82.3	ICD10CM	109972003	Follicular lymphoma grade IIIa	Follicular non-Hodgkin's lymphoma, large cell (clinical)	4003833	Maps to
C82.3	ICD10	109972003	Follicular lymphoma grade IIIa	Follicular non-Hodgkin's lymphoma, large cell (clinical)	4003833	Maps to
C82.30	ICD10CM	109972003	Follicular lymphoma grade IIIa, unspecified site	Follicular non-Hodgkin's lymphoma, large cell (clinical)	4003833	Maps to
C82.31	ICD10CM	109972003	Follicular lymphoma grade IIIa, lymph nodes of head, face, and neck	Follicular non-Hodgkin's lymphoma, large cell (clinical)	4003833	Maps to
C82.31	ICD10CM	93195001	Follicular lymphoma grade IIIa, lymph nodes of head, face, and neck	Malignant lymphoma of lymph nodes of head, face AND/OR neck	438698	Maps to
C82.32	ICD10CM	93193008	Follicular lymphoma grade IIIa, intrathoracic lymph nodes	Malignant lymphoma of intrathoracic lymph nodes	435753	Maps to
C82.32	ICD10CM	109972003	Follicular lymphoma grade IIIa, intrathoracic lymph nodes	Follicular non-Hodgkin's lymphoma, large cell (clinical)	4003833	Maps to
C82.33	ICD10CM	93191005	Follicular lymphoma grade IIIa, intra-abdominal lymph nodes	Malignant lymphoma of intra-abdominal lymph nodes	200349	Maps to
C82.33	ICD10CM	109972003	Follicular lymphoma grade IIIa, intra-abdominal lymph nodes	Follicular non-Hodgkin's lymphoma, large cell (clinical)	4003833	Maps to
C82.34	ICD10CM	109972003	Follicular lymphoma grade IIIa, lymph nodes of axilla and upper limb	Follicular non-Hodgkin's lymphoma, large cell (clinical)	4003833	Maps to
C82.34	ICD10CM	93194002	Follicular lymphoma grade IIIa, lymph nodes of axilla and upper limb	Malignant lymphoma of lymph nodes of axilla AND/OR upper limb	441521	Maps to
C82.35	ICD10CM	93196000	Follicular lymphoma grade IIIa, lymph nodes of inguinal region and lower limb	Malignant lymphoma of lymph nodes of inguinal region AND/OR lower limb	192560	Maps to
C82.35	ICD10CM	109972003	Follicular lymphoma grade IIIa, lymph nodes of inguinal region and lower limb	Follicular non-Hodgkin's lymphoma, large cell (clinical)	4003833	Maps to
C82.36	ICD10CM	93192003	Follicular lymphoma grade IIIa, intrapelvic lymph nodes	Malignant lymphoma of intrapelvic lymph nodes	195195	Maps to
C82.36	ICD10CM	109972003	Follicular lymphoma grade IIIa, intrapelvic lymph nodes	Follicular non-Hodgkin's lymphoma, large cell (clinical)	4003833	Maps to
C82.37	ICD10CM	93198004	Follicular lymphoma grade IIIa, spleen	Malignant lymphoma of spleen	200343	Maps to
C82.37	ICD10CM	109972003	Follicular lymphoma grade IIIa, spleen	Follicular non-Hodgkin's lymphoma, large cell (clinical)	4003833	Maps to
C82.38	ICD10CM	109972003	Follicular lymphoma grade IIIa, lymph nodes of multiple sites	Follicular non-Hodgkin's lymphoma, large cell (clinical)	4003833	Maps to
C82.38	ICD10CM	93197009	Follicular lymphoma grade IIIa, lymph nodes of multiple sites	Malignant lymphoma of lymph nodes of multiple sites	132841	Maps to
C82.39	ICD10CM	109972003	Follicular lymphoma grade IIIa, extranodal and solid organ sites	Follicular non-Hodgkin's lymphoma, large cell (clinical)	4003833	Maps to
C82.4	ICD10CM	109972003	Follicular lymphoma grade IIIb	Follicular non-Hodgkin's lymphoma, large cell (clinical)	4003833	Maps to
C82.4	ICD10	109972003	Follicular lymphoma grade IIIb	Follicular non-Hodgkin's lymphoma, large cell (clinical)	4003833	Maps to
C82.40	ICD10CM	109972003	Follicular lymphoma grade IIIb, unspecified site	Follicular non-Hodgkin's lymphoma, large cell (clinical)	4003833	Maps to
C82.41	ICD10CM	109972003	Follicular lymphoma grade IIIb, lymph nodes of head, face, and neck	Follicular non-Hodgkin's lymphoma, large cell (clinical)	4003833	Maps to
C82.41	ICD10CM	93195001	Follicular lymphoma grade IIIb, lymph nodes of head, face, and neck	Malignant lymphoma of lymph nodes of head, face AND/OR neck	438698	Maps to
C82.42	ICD10CM	109972003	Follicular lymphoma grade IIIb, intrathoracic lymph nodes	Follicular non-Hodgkin's lymphoma, large cell (clinical)	4003833	Maps to
C82.42	ICD10CM	93193008	Follicular lymphoma grade IIIb, intrathoracic lymph nodes	Malignant lymphoma of intrathoracic lymph nodes	435753	Maps to
C82.43	ICD10CM	109972003	Follicular lymphoma grade IIIb, intra-abdominal lymph nodes	Follicular non-Hodgkin's lymphoma, large cell (clinical)	4003833	Maps to
C82.43	ICD10CM	93191005	Follicular lymphoma grade IIIb, intra-abdominal lymph nodes	Malignant lymphoma of intra-abdominal lymph nodes	200349	Maps to
C82.44	ICD10CM	109972003	Follicular lymphoma grade IIIb, lymph nodes of axilla and upper limb	Follicular non-Hodgkin's lymphoma, large cell (clinical)	4003833	Maps to
C82.44	ICD10CM	93194002	Follicular lymphoma grade IIIb, lymph nodes of axilla and upper limb	Malignant lymphoma of lymph nodes of axilla AND/OR upper limb	441521	Maps to
C82.45	ICD10CM	93196000	Follicular lymphoma grade IIIb, lymph nodes of inguinal region and lower limb	Malignant lymphoma of lymph nodes of inguinal region AND/OR lower limb	192560	Maps to
C82.45	ICD10CM	109972003	Follicular lymphoma grade IIIb, lymph nodes of inguinal region and lower limb	Follicular non-Hodgkin's lymphoma, large cell (clinical)	4003833	Maps to
C82.46	ICD10CM	93192003	Follicular lymphoma grade IIIb, intrapelvic lymph nodes	Malignant lymphoma of intrapelvic lymph nodes	195195	Maps to
C82.46	ICD10CM	109972003	Follicular lymphoma grade IIIb, intrapelvic lymph nodes	Follicular non-Hodgkin's lymphoma, large cell (clinical)	4003833	Maps to
C82.47	ICD10CM	109972003	Follicular lymphoma grade IIIb, spleen	Follicular non-Hodgkin's lymphoma, large cell (clinical)	4003833	Maps to
C82.47	ICD10CM	93198004	Follicular lymphoma grade IIIb, spleen	Malignant lymphoma of spleen	200343	Maps to
C82.48	ICD10CM	109972003	Follicular lymphoma grade IIIb, lymph nodes of multiple sites	Follicular non-Hodgkin's lymphoma, large cell (clinical)	4003833	Maps to
C82.48	ICD10CM	93197009	Follicular lymphoma grade IIIb, lymph nodes of multiple sites	Malignant lymphoma of lymph nodes of multiple sites	132841	Maps to
C82.49	ICD10CM	109972003	Follicular lymphoma grade IIIb, extranodal and solid organ sites	Follicular non-Hodgkin's lymphoma, large cell (clinical)	4003833	Maps to
C82.5	ICD10	449220000	Diffuse follicle centre lymphoma	Diffuse follicle center lymphoma	40486171	Maps to
C82.5	ICD10CM	449220000	Diffuse follicle center lymphoma	Diffuse follicle center lymphoma	40486171	Maps to
C82.50	ICD10CM	449220000	Diffuse follicle center lymphoma, unspecified site	Diffuse follicle center lymphoma	40486171	Maps to
C82.51	ICD10CM	93195001	Diffuse follicle center lymphoma, lymph nodes of head, face, and neck	Malignant lymphoma of lymph nodes of head, face AND/OR neck	438698	Maps to
C82.51	ICD10CM	449220000	Diffuse follicle center lymphoma, lymph nodes of head, face, and neck	Diffuse follicle center lymphoma	40486171	Maps to
C82.52	ICD10CM	93193008	Diffuse follicle center lymphoma, intrathoracic lymph nodes	Malignant lymphoma of intrathoracic lymph nodes	435753	Maps to
C82.52	ICD10CM	449220000	Diffuse follicle center lymphoma, intrathoracic lymph nodes	Diffuse follicle center lymphoma	40486171	Maps to
C82.53	ICD10CM	449220000	Diffuse follicle center lymphoma, intra-abdominal lymph nodes	Diffuse follicle center lymphoma	40486171	Maps to
C82.53	ICD10CM	93191005	Diffuse follicle center lymphoma, intra-abdominal lymph nodes	Malignant lymphoma of intra-abdominal lymph nodes	200349	Maps to
C82.54	ICD10CM	449220000	Diffuse follicle center lymphoma, lymph nodes of axilla and upper limb	Diffuse follicle center lymphoma	40486171	Maps to
C82.54	ICD10CM	93194002	Diffuse follicle center lymphoma, lymph nodes of axilla and upper limb	Malignant lymphoma of lymph nodes of axilla AND/OR upper limb	441521	Maps to
C82.55	ICD10CM	93196000	Diffuse follicle center lymphoma, lymph nodes of inguinal region and lower limb	Malignant lymphoma of lymph nodes of inguinal region AND/OR lower limb	192560	Maps to
C82.55	ICD10CM	449220000	Diffuse follicle center lymphoma, lymph nodes of inguinal region and lower limb	Diffuse follicle center lymphoma	40486171	Maps to
C82.56	ICD10CM	93192003	Diffuse follicle center lymphoma, intrapelvic lymph nodes	Malignant lymphoma of intrapelvic lymph nodes	195195	Maps to
C82.56	ICD10CM	449220000	Diffuse follicle center lymphoma, intrapelvic lymph nodes	Diffuse follicle center lymphoma	40486171	Maps to
C82.57	ICD10CM	449220000	Diffuse follicle center lymphoma, spleen	Diffuse follicle center lymphoma	40486171	Maps to
C82.57	ICD10CM	93198004	Diffuse follicle center lymphoma, spleen	Malignant lymphoma of spleen	200343	Maps to
C82.58	ICD10CM	449220000	Diffuse follicle center lymphoma, lymph nodes of multiple sites	Diffuse follicle center lymphoma	40486171	Maps to
C82.58	ICD10CM	93197009	Diffuse follicle center lymphoma, lymph nodes of multiple sites	Malignant lymphoma of lymph nodes of multiple sites	132841	Maps to
C82.59	ICD10CM	449220000	Diffuse follicle center lymphoma, extranodal and solid organ sites	Diffuse follicle center lymphoma	40486171	Maps to
C82.6	ICD10	404143002	Cutaneous follicle centre lymphoma	Primary cutaneous follicular center B-cell lymphoma	4301668	Maps to
C82.6	ICD10CM	404143002	Cutaneous follicle center lymphoma	Primary cutaneous follicular center B-cell lymphoma	4301668	Maps to
C82.60	ICD10CM	404143002	Cutaneous follicle center lymphoma, unspecified site	Primary cutaneous follicular center B-cell lymphoma	4301668	Maps to
C82.61	ICD10CM	404143002	Cutaneous follicle center lymphoma, lymph nodes of head, face, and neck	Primary cutaneous follicular center B-cell lymphoma	4301668	Maps to
C82.62	ICD10CM	404143002	Cutaneous follicle center lymphoma, intrathoracic lymph nodes	Primary cutaneous follicular center B-cell lymphoma	4301668	Maps to
C82.62	ICD10CM	95188007	Cutaneous follicle center lymphoma, intrathoracic lymph nodes	Nodular lymphoma of intrathoracic lymph nodes	435492	Maps to
C82.63	ICD10CM	404143002	Cutaneous follicle center lymphoma, intra-abdominal lymph nodes	Primary cutaneous follicular center B-cell lymphoma	4301668	Maps to
C82.63	ICD10CM	95186006	Cutaneous follicle center lymphoma, intra-abdominal lymph nodes	Nodular lymphoma of intra-abdominal lymph nodes	200338	Maps to
C82.64	ICD10CM	93194002	Cutaneous follicle center lymphoma, lymph nodes of axilla and upper limb	Malignant lymphoma of lymph nodes of axilla AND/OR upper limb	441521	Maps to
C82.64	ICD10CM	1091861000000100	Cutaneous follicle center lymphoma, lymph nodes of axilla and upper limb	Follicular lymphoma, cutaneous follicle centre	35610325	Maps to
C82.65	ICD10CM	93196000	Cutaneous follicle center lymphoma, lymph nodes of inguinal region and lower limb	Malignant lymphoma of lymph nodes of inguinal region AND/OR lower limb	192560	Maps to
C82.65	ICD10CM	1091861000000100	Cutaneous follicle center lymphoma, lymph nodes of inguinal region and lower limb	Follicular lymphoma, cutaneous follicle centre	35610325	Maps to
C82.66	ICD10CM	95187002	Cutaneous follicle center lymphoma, intrapelvic lymph nodes	Nodular lymphoma of intrapelvic lymph nodes	198088	Maps to
C82.66	ICD10CM	404143002	Cutaneous follicle center lymphoma, intrapelvic lymph nodes	Primary cutaneous follicular center B-cell lymphoma	4301668	Maps to
C82.67	ICD10CM	95193005	Cutaneous follicle center lymphoma, spleen	Nodular lymphoma of spleen	198374	Maps to
C82.67	ICD10CM	404143002	Cutaneous follicle center lymphoma, spleen	Primary cutaneous follicular center B-cell lymphoma	4301668	Maps to
C82.68	ICD10CM	95192000	Cutaneous follicle center lymphoma, lymph nodes of multiple sites	Nodular lymphoma of lymph nodes of multiple sites	320347	Maps to
C82.68	ICD10CM	404143002	Cutaneous follicle center lymphoma, lymph nodes of multiple sites	Primary cutaneous follicular center B-cell lymphoma	4301668	Maps to
C82.69	ICD10CM	1091861000000100	Cutaneous follicle center lymphoma, extranodal and solid organ sites	Follicular lymphoma, cutaneous follicle centre	35610325	Maps to
C82.69	ICD10CM	93199007	Cutaneous follicle center lymphoma, extranodal and solid organ sites	Malignant lymphoma of extranodal AND/OR solid organ site	440058	Maps to
C82.7	ICD10	308121000	Other types of follicular lymphoma	Follicular non-Hodgkin's lymphoma	4147411	Maps to
C82.8	ICD10CM	308121000	Other types of follicular lymphoma	Follicular non-Hodgkin's lymphoma	4147411	Maps to
C82.80	ICD10CM	308121000	Other types of follicular lymphoma, unspecified site	Follicular non-Hodgkin's lymphoma	4147411	Maps to
C82.81	ICD10CM	308121000	Other types of follicular lymphoma, lymph nodes of head, face, and neck	Follicular non-Hodgkin's lymphoma	4147411	Maps to
C82.81	ICD10CM	93195001	Other types of follicular lymphoma, lymph nodes of head, face, and neck	Malignant lymphoma of lymph nodes of head, face AND/OR neck	438698	Maps to
C82.82	ICD10CM	95188007	Other types of follicular lymphoma, intrathoracic lymph nodes	Nodular lymphoma of intrathoracic lymph nodes	435492	Maps to
C82.83	ICD10CM	95186006	Other types of follicular lymphoma, intra-abdominal lymph nodes	Nodular lymphoma of intra-abdominal lymph nodes	200338	Maps to
C82.84	ICD10CM	308121000	Other types of follicular lymphoma, lymph nodes of axilla and upper limb	Follicular non-Hodgkin's lymphoma	4147411	Maps to
C82.84	ICD10CM	93194002	Other types of follicular lymphoma, lymph nodes of axilla and upper limb	Malignant lymphoma of lymph nodes of axilla AND/OR upper limb	441521	Maps to
C82.85	ICD10CM	93196000	Other types of follicular lymphoma, lymph nodes of inguinal region and lower limb	Malignant lymphoma of lymph nodes of inguinal region AND/OR lower limb	192560	Maps to
C82.85	ICD10CM	308121000	Other types of follicular lymphoma, lymph nodes of inguinal region and lower limb	Follicular non-Hodgkin's lymphoma	4147411	Maps to
C82.86	ICD10CM	95187002	Other types of follicular lymphoma, intrapelvic lymph nodes	Nodular lymphoma of intrapelvic lymph nodes	198088	Maps to
C82.87	ICD10CM	95193005	Other types of follicular lymphoma, spleen	Nodular lymphoma of spleen	198374	Maps to
C82.88	ICD10CM	95192000	Other types of follicular lymphoma, lymph nodes of multiple sites	Nodular lymphoma of lymph nodes of multiple sites	320347	Maps to
C82.89	ICD10CM	95194004	Other types of follicular lymphoma, extranodal and solid organ sites	Nodular lymphoma of extranodal AND/OR solid organ site	194878	Maps to
C82.9	ICD10	308121000	Follicular lymphoma, unspecified	Follicular non-Hodgkin's lymphoma	4147411	Maps to
C82.9	ICD10CM	308121000	Follicular lymphoma, unspecified	Follicular non-Hodgkin's lymphoma	4147411	Maps to
C82.90	ICD10CM	308121000	Follicular lymphoma, unspecified, unspecified site	Follicular non-Hodgkin's lymphoma	4147411	Maps to
C82.91	ICD10CM	308121000	Follicular lymphoma, unspecified, lymph nodes of head, face, and neck	Follicular non-Hodgkin's lymphoma	4147411	Maps to
C82.92	ICD10CM	95188007	Follicular lymphoma, unspecified, intrathoracic lymph nodes	Nodular lymphoma of intrathoracic lymph nodes	435492	Maps to
C82.93	ICD10CM	95186006	Follicular lymphoma, unspecified, intra-abdominal lymph nodes	Nodular lymphoma of intra-abdominal lymph nodes	200338	Maps to
C82.94	ICD10CM	93194002	Follicular lymphoma, unspecified, lymph nodes of axilla and upper limb	Malignant lymphoma of lymph nodes of axilla AND/OR upper limb	441521	Maps to
C82.94	ICD10CM	308121000	Follicular lymphoma, unspecified, lymph nodes of axilla and upper limb	Follicular non-Hodgkin's lymphoma	4147411	Maps to
C82.95	ICD10CM	93196000	Follicular lymphoma, unspecified, lymph nodes of inguinal region and lower limb	Malignant lymphoma of lymph nodes of inguinal region AND/OR lower limb	192560	Maps to
C82.95	ICD10CM	308121000	Follicular lymphoma, unspecified, lymph nodes of inguinal region and lower limb	Follicular non-Hodgkin's lymphoma	4147411	Maps to
C82.96	ICD10CM	95187002	Follicular lymphoma, unspecified, intrapelvic lymph nodes	Nodular lymphoma of intrapelvic lymph nodes	198088	Maps to
C82.97	ICD10CM	95193005	Follicular lymphoma, unspecified, spleen	Nodular lymphoma of spleen	198374	Maps to
C82.98	ICD10CM	95192000	Follicular lymphoma, unspecified, lymph nodes of multiple sites	Nodular lymphoma of lymph nodes of multiple sites	320347	Maps to
C82.99	ICD10CM	95194004	Follicular lymphoma, unspecified, extranodal and solid organ sites	Nodular lymphoma of extranodal AND/OR solid organ site	194878	Maps to
C83	ICD10	109962001	Non-follicular lymphoma	Diffuse non-Hodgkin's lymphoma	4003830	Maps to
C83	ICD10CM	109962001	Non-follicular lymphoma	Diffuse non-Hodgkin's lymphoma	4003830	Maps to
C83.0	ICD10CM	109968002	Small cell B-cell lymphoma	Diffuse non-Hodgkin's lymphoma, small cell (clinical)	4002356	Maps to
C83.0	ICD10	109968002	Small cell B-cell lymphoma	Diffuse non-Hodgkin's lymphoma, small cell (clinical)	4002356	Maps to
C83.00	ICD10CM	109968002	Small cell B-cell lymphoma, unspecified site	Diffuse non-Hodgkin's lymphoma, small cell (clinical)	4002356	Maps to
C83.01	ICD10CM	93195001	Small cell B-cell lymphoma, lymph nodes of head, face, and neck	Malignant lymphoma of lymph nodes of head, face AND/OR neck	438698	Maps to
C83.02	ICD10CM	93193008	Small cell B-cell lymphoma, intrathoracic lymph nodes	Malignant lymphoma of intrathoracic lymph nodes	435753	Maps to
C83.03	ICD10CM	93191005	Small cell B-cell lymphoma, intra-abdominal lymph nodes	Malignant lymphoma of intra-abdominal lymph nodes	200349	Maps to
C83.04	ICD10CM	93194002	Small cell B-cell lymphoma, lymph nodes of axilla and upper limb	Malignant lymphoma of lymph nodes of axilla AND/OR upper limb	441521	Maps to
C83.05	ICD10CM	93196000	Small cell B-cell lymphoma, lymph nodes of inguinal region and lower limb	Malignant lymphoma of lymph nodes of inguinal region AND/OR lower limb	192560	Maps to
C83.06	ICD10CM	93192003	Small cell B-cell lymphoma, intrapelvic lymph nodes	Malignant lymphoma of intrapelvic lymph nodes	195195	Maps to
C83.07	ICD10CM	93198004	Small cell B-cell lymphoma, spleen	Malignant lymphoma of spleen	200343	Maps to
C83.08	ICD10CM	93197009	Small cell B-cell lymphoma, lymph nodes of multiple sites	Malignant lymphoma of lymph nodes of multiple sites	132841	Maps to
C83.09	ICD10CM	93199007	Small cell B-cell lymphoma, extranodal and solid organ sites	Malignant lymphoma of extranodal AND/OR solid organ site	440058	Maps to
C83.1	ICD10	443487006	Mantle cell lymphoma	Mantle cell lymphoma	40481901	Maps to
C83.1	ICD10CM	443487006	Mantle cell lymphoma	Mantle cell lymphoma	40481901	Maps to
C83.10	ICD10CM	443487006	Mantle cell lymphoma, unspecified site	Mantle cell lymphoma	40481901	Maps to
C83.11	ICD10CM	443487006	Mantle cell lymphoma, lymph nodes of head, face, and neck	Mantle cell lymphoma	40481901	Maps to
C83.11	ICD10CM	93195001	Mantle cell lymphoma, lymph nodes of head, face, and neck	Malignant lymphoma of lymph nodes of head, face AND/OR neck	438698	Maps to
C83.12	ICD10CM	93193008	Mantle cell lymphoma, intrathoracic lymph nodes	Malignant lymphoma of intrathoracic lymph nodes	435753	Maps to
C83.12	ICD10CM	443487006	Mantle cell lymphoma, intrathoracic lymph nodes	Mantle cell lymphoma	40481901	Maps to
C83.13	ICD10CM	443487006	Mantle cell lymphoma, intra-abdominal lymph nodes	Mantle cell lymphoma	40481901	Maps to
C83.13	ICD10CM	93191005	Mantle cell lymphoma, intra-abdominal lymph nodes	Malignant lymphoma of intra-abdominal lymph nodes	200349	Maps to
C83.14	ICD10CM	443487006	Mantle cell lymphoma, lymph nodes of axilla and upper limb	Mantle cell lymphoma	40481901	Maps to
C83.14	ICD10CM	93194002	Mantle cell lymphoma, lymph nodes of axilla and upper limb	Malignant lymphoma of lymph nodes of axilla AND/OR upper limb	441521	Maps to
C83.15	ICD10CM	443487006	Mantle cell lymphoma, lymph nodes of inguinal region and lower limb	Mantle cell lymphoma	40481901	Maps to
C83.15	ICD10CM	93196000	Mantle cell lymphoma, lymph nodes of inguinal region and lower limb	Malignant lymphoma of lymph nodes of inguinal region AND/OR lower limb	192560	Maps to
C83.16	ICD10CM	443487006	Mantle cell lymphoma, intrapelvic lymph nodes	Mantle cell lymphoma	40481901	Maps to
C83.16	ICD10CM	93192003	Mantle cell lymphoma, intrapelvic lymph nodes	Malignant lymphoma of intrapelvic lymph nodes	195195	Maps to
C83.17	ICD10CM	441559006	Mantle cell lymphoma, spleen	Mantle cell lymphoma of spleen	40479608	Maps to
C83.18	ICD10CM	93197009	Mantle cell lymphoma, lymph nodes of multiple sites	Malignant lymphoma of lymph nodes of multiple sites	132841	Maps to
C83.18	ICD10CM	443487006	Mantle cell lymphoma, lymph nodes of multiple sites	Mantle cell lymphoma	40481901	Maps to
C83.19	ICD10CM	93199007	Mantle cell lymphoma, extranodal and solid organ sites	Malignant lymphoma of extranodal AND/OR solid organ site	440058	Maps to
C83.3	ICD10CM	847741000000106	Diffuse large B-cell lymphoma	Diffuse large B-cell lymphoma	44808122	Maps to
C83.3	ICD10	404148006	Diffuse large B-cell lymphoma	Diffuse large B-cell lymphoma (nodal/systemic with skin involvement)	4300704	Maps to
C83.30	ICD10CM	404148006	Diffuse large B-cell lymphoma, unspecified site	Diffuse large B-cell lymphoma (nodal/systemic with skin involvement)	4300704	Maps to
C83.31	ICD10CM	93195001	Diffuse large B-cell lymphoma, lymph nodes of head, face, and neck	Malignant lymphoma of lymph nodes of head, face AND/OR neck	438698	Maps to
C83.31	ICD10CM	404148006	Diffuse large B-cell lymphoma, lymph nodes of head, face, and neck	Diffuse large B-cell lymphoma (nodal/systemic with skin involvement)	4300704	Maps to
C83.32	ICD10CM	93193008	Diffuse large B-cell lymphoma, intrathoracic lymph nodes	Malignant lymphoma of intrathoracic lymph nodes	435753	Maps to
C83.32	ICD10CM	404148006	Diffuse large B-cell lymphoma, intrathoracic lymph nodes	Diffuse large B-cell lymphoma (nodal/systemic with skin involvement)	4300704	Maps to
C83.33	ICD10CM	93191005	Diffuse large B-cell lymphoma, intra-abdominal lymph nodes	Malignant lymphoma of intra-abdominal lymph nodes	200349	Maps to
C83.33	ICD10CM	404148006	Diffuse large B-cell lymphoma, intra-abdominal lymph nodes	Diffuse large B-cell lymphoma (nodal/systemic with skin involvement)	4300704	Maps to
C83.34	ICD10CM	404148006	Diffuse large B-cell lymphoma, lymph nodes of axilla and upper limb	Diffuse large B-cell lymphoma (nodal/systemic with skin involvement)	4300704	Maps to
C83.34	ICD10CM	93194002	Diffuse large B-cell lymphoma, lymph nodes of axilla and upper limb	Malignant lymphoma of lymph nodes of axilla AND/OR upper limb	441521	Maps to
C83.35	ICD10CM	404148006	Diffuse large B-cell lymphoma, lymph nodes of inguinal region and lower limb	Diffuse large B-cell lymphoma (nodal/systemic with skin involvement)	4300704	Maps to
C83.35	ICD10CM	93196000	Diffuse large B-cell lymphoma, lymph nodes of inguinal region and lower limb	Malignant lymphoma of lymph nodes of inguinal region AND/OR lower limb	192560	Maps to
C83.36	ICD10CM	441962003	Diffuse large B-cell lymphoma, intrapelvic lymph nodes	Large cell lymphoma of intrapelvic lymph nodes	40481357	Maps to
C83.37	ICD10CM	404148006	Diffuse large B-cell lymphoma, spleen	Diffuse large B-cell lymphoma (nodal/systemic with skin involvement)	4300704	Maps to
C83.37	ICD10CM	93198004	Diffuse large B-cell lymphoma, spleen	Malignant lymphoma of spleen	200343	Maps to
C83.38	ICD10CM	93197009	Diffuse large B-cell lymphoma, lymph nodes of multiple sites	Malignant lymphoma of lymph nodes of multiple sites	132841	Maps to
C83.38	ICD10CM	404148006	Diffuse large B-cell lymphoma, lymph nodes of multiple sites	Diffuse large B-cell lymphoma (nodal/systemic with skin involvement)	4300704	Maps to
C83.39	ICD10CM	404148006	Diffuse large B-cell lymphoma, extranodal and solid organ sites	Diffuse large B-cell lymphoma (nodal/systemic with skin involvement)	4300704	Maps to
C83.39	ICD10CM	93199007	Diffuse large B-cell lymphoma, extranodal and solid organ sites	Malignant lymphoma of extranodal AND/OR solid organ site	440058	Maps to
C83.5	ICD10	109965004	Lymphoblastic (diffuse) lymphoma	Diffuse non-Hodgkin's lymphoma, lymphoblastic (clinical)	4001328	Maps to
C83.5	ICD10CM	109965004	Lymphoblastic (diffuse) lymphoma	Diffuse non-Hodgkin's lymphoma, lymphoblastic (clinical)	4001328	Maps to
C83.50	ICD10CM	109965004	Lymphoblastic (diffuse) lymphoma, unspecified site	Diffuse non-Hodgkin's lymphoma, lymphoblastic (clinical)	4001328	Maps to
C83.51	ICD10CM	109965004	Lymphoblastic (diffuse) lymphoma, lymph nodes of head, face, and neck	Diffuse non-Hodgkin's lymphoma, lymphoblastic (clinical)	4001328	Maps to
C83.51	ICD10CM	93195001	Lymphoblastic (diffuse) lymphoma, lymph nodes of head, face, and neck	Malignant lymphoma of lymph nodes of head, face AND/OR neck	438698	Maps to
C83.52	ICD10CM	93193008	Lymphoblastic (diffuse) lymphoma, intrathoracic lymph nodes	Malignant lymphoma of intrathoracic lymph nodes	435753	Maps to
C83.52	ICD10CM	109965004	Lymphoblastic (diffuse) lymphoma, intrathoracic lymph nodes	Diffuse non-Hodgkin's lymphoma, lymphoblastic (clinical)	4001328	Maps to
C83.53	ICD10CM	93191005	Lymphoblastic (diffuse) lymphoma, intra-abdominal lymph nodes	Malignant lymphoma of intra-abdominal lymph nodes	200349	Maps to
C83.53	ICD10CM	109965004	Lymphoblastic (diffuse) lymphoma, intra-abdominal lymph nodes	Diffuse non-Hodgkin's lymphoma, lymphoblastic (clinical)	4001328	Maps to
C83.54	ICD10CM	109965004	Lymphoblastic (diffuse) lymphoma, lymph nodes of axilla and upper limb	Diffuse non-Hodgkin's lymphoma, lymphoblastic (clinical)	4001328	Maps to
C83.54	ICD10CM	93194002	Lymphoblastic (diffuse) lymphoma, lymph nodes of axilla and upper limb	Malignant lymphoma of lymph nodes of axilla AND/OR upper limb	441521	Maps to
C83.55	ICD10CM	109965004	Lymphoblastic (diffuse) lymphoma, lymph nodes of inguinal region and lower limb	Diffuse non-Hodgkin's lymphoma, lymphoblastic (clinical)	4001328	Maps to
C83.55	ICD10CM	93196000	Lymphoblastic (diffuse) lymphoma, lymph nodes of inguinal region and lower limb	Malignant lymphoma of lymph nodes of inguinal region AND/OR lower limb	192560	Maps to
C83.56	ICD10CM	93192003	Lymphoblastic (diffuse) lymphoma, intrapelvic lymph nodes	Malignant lymphoma of intrapelvic lymph nodes	195195	Maps to
C83.56	ICD10CM	109965004	Lymphoblastic (diffuse) lymphoma, intrapelvic lymph nodes	Diffuse non-Hodgkin's lymphoma, lymphoblastic (clinical)	4001328	Maps to
C83.57	ICD10CM	93198004	Lymphoblastic (diffuse) lymphoma, spleen	Malignant lymphoma of spleen	200343	Maps to
C83.57	ICD10CM	109965004	Lymphoblastic (diffuse) lymphoma, spleen	Diffuse non-Hodgkin's lymphoma, lymphoblastic (clinical)	4001328	Maps to
C83.58	ICD10CM	93197009	Lymphoblastic (diffuse) lymphoma, lymph nodes of multiple sites	Malignant lymphoma of lymph nodes of multiple sites	132841	Maps to
C83.58	ICD10CM	109965004	Lymphoblastic (diffuse) lymphoma, lymph nodes of multiple sites	Diffuse non-Hodgkin's lymphoma, lymphoblastic (clinical)	4001328	Maps to
C83.59	ICD10CM	93199007	Lymphoblastic (diffuse) lymphoma, extranodal and solid organ sites	Malignant lymphoma of extranodal AND/OR solid organ site	440058	Maps to
C83.7	ICD10	118617000	Burkitt lymphoma	Burkitt's lymphoma (clinical)	4041800	Maps to
C83.7	ICD10CM	118617000	Burkitt lymphoma	Burkitt's lymphoma (clinical)	4041800	Maps to
C83.70	ICD10CM	118617000	Burkitt lymphoma, unspecified site	Burkitt's lymphoma (clinical)	4041800	Maps to
C83.71	ICD10CM	92512000	Burkitt lymphoma, lymph nodes of head, face, and neck	Burkitt's tumor of lymph nodes of head, face AND/OR neck	437504	Maps to
C83.72	ICD10CM	188511002	Burkitt lymphoma, intrathoracic lymph nodes	Burkitt's lymphoma of intrathoracic lymph nodes	4091768	Maps to
C83.73	ICD10CM	188512009	Burkitt lymphoma, intra-abdominal lymph nodes	Burkitt's lymphoma of intra-abdominal lymph nodes	4097560	Maps to
C83.74	ICD10CM	188513004	Burkitt lymphoma, lymph nodes of axilla and upper limb	Burkitt's lymphoma of lymph nodes of axilla and upper limb	4097561	Maps to
C83.75	ICD10CM	188514005	Burkitt lymphoma, lymph nodes of inguinal region and lower limb	Burkitt's lymphoma of lymph nodes of inguinal region and lower limb	196055	Maps to
C83.76	ICD10CM	188515006	Burkitt lymphoma, intrapelvic lymph nodes	Burkitt's lymphoma of intrapelvic lymph nodes	193428	Maps to
C83.77	ICD10CM	188516007	Burkitt lymphoma, spleen	Burkitt's lymphoma of spleen	439293	Maps to
C83.78	ICD10CM	188517003	Burkitt lymphoma, lymph nodes of multiple sites	Burkitt's lymphoma of lymph nodes of multiple sites	315481	Maps to
C83.79	ICD10CM	92516002	Burkitt lymphoma, extranodal and solid organ sites	Burkitt's tumor of extranodal AND/OR solid organ site	435758	Maps to
C83.8	ICD10CM	109962001	Other non-follicular lymphoma	Diffuse non-Hodgkin's lymphoma	4003830	Maps to
C83.8	ICD10	109962001	Other non-follicular lymphoma	Diffuse non-Hodgkin's lymphoma	4003830	Maps to
C83.80	ICD10CM	109962001	Other non-follicular lymphoma, unspecified site	Diffuse non-Hodgkin's lymphoma	4003830	Maps to
C83.81	ICD10CM	109962001	Other non-follicular lymphoma, lymph nodes of head, face, and neck	Diffuse non-Hodgkin's lymphoma	4003830	Maps to
C83.81	ICD10CM	93195001	Other non-follicular lymphoma, lymph nodes of head, face, and neck	Malignant lymphoma of lymph nodes of head, face AND/OR neck	438698	Maps to
C83.82	ICD10CM	109962001	Other non-follicular lymphoma, intrathoracic lymph nodes	Diffuse non-Hodgkin's lymphoma	4003830	Maps to
C83.82	ICD10CM	93193008	Other non-follicular lymphoma, intrathoracic lymph nodes	Malignant lymphoma of intrathoracic lymph nodes	435753	Maps to
C83.83	ICD10CM	93191005	Other non-follicular lymphoma, intra-abdominal lymph nodes	Malignant lymphoma of intra-abdominal lymph nodes	200349	Maps to
C83.83	ICD10CM	109962001	Other non-follicular lymphoma, intra-abdominal lymph nodes	Diffuse non-Hodgkin's lymphoma	4003830	Maps to
C83.84	ICD10CM	93194002	Other non-follicular lymphoma, lymph nodes of axilla and upper limb	Malignant lymphoma of lymph nodes of axilla AND/OR upper limb	441521	Maps to
C83.84	ICD10CM	109962001	Other non-follicular lymphoma, lymph nodes of axilla and upper limb	Diffuse non-Hodgkin's lymphoma	4003830	Maps to
C83.85	ICD10CM	109962001	Other non-follicular lymphoma, lymph nodes of inguinal region and lower limb	Diffuse non-Hodgkin's lymphoma	4003830	Maps to
C83.85	ICD10CM	93196000	Other non-follicular lymphoma, lymph nodes of inguinal region and lower limb	Malignant lymphoma of lymph nodes of inguinal region AND/OR lower limb	192560	Maps to
C83.86	ICD10CM	93192003	Other non-follicular lymphoma, intrapelvic lymph nodes	Malignant lymphoma of intrapelvic lymph nodes	195195	Maps to
C83.86	ICD10CM	109962001	Other non-follicular lymphoma, intrapelvic lymph nodes	Diffuse non-Hodgkin's lymphoma	4003830	Maps to
C83.87	ICD10CM	109962001	Other non-follicular lymphoma, spleen	Diffuse non-Hodgkin's lymphoma	4003830	Maps to
C83.87	ICD10CM	93198004	Other non-follicular lymphoma, spleen	Malignant lymphoma of spleen	200343	Maps to
C83.88	ICD10CM	109962001	Other non-follicular lymphoma, lymph nodes of multiple sites	Diffuse non-Hodgkin's lymphoma	4003830	Maps to
C83.88	ICD10CM	93197009	Other non-follicular lymphoma, lymph nodes of multiple sites	Malignant lymphoma of lymph nodes of multiple sites	132841	Maps to
C83.89	ICD10CM	109962001	Other non-follicular lymphoma, extranodal and solid organ sites	Diffuse non-Hodgkin's lymphoma	4003830	Maps to
C83.89	ICD10CM	93199007	Other non-follicular lymphoma, extranodal and solid organ sites	Malignant lymphoma of extranodal AND/OR solid organ site	440058	Maps to
C83.9	ICD10	109962001	Non-follicular (diffuse) lymphoma, unspecified	Diffuse non-Hodgkin's lymphoma	4003830	Maps to
C83.9	ICD10CM	109962001	Non-follicular (diffuse) lymphoma, unspecified	Diffuse non-Hodgkin's lymphoma	4003830	Maps to
C83.90	ICD10CM	109962001	Non-follicular (diffuse) lymphoma, unspecified, unspecified site	Diffuse non-Hodgkin's lymphoma	4003830	Maps to
C83.91	ICD10CM	109962001	Non-follicular (diffuse) lymphoma, unspecified, lymph nodes of head, face, and neck	Diffuse non-Hodgkin's lymphoma	4003830	Maps to
C83.91	ICD10CM	93195001	Non-follicular (diffuse) lymphoma, unspecified, lymph nodes of head, face, and neck	Malignant lymphoma of lymph nodes of head, face AND/OR neck	438698	Maps to
C83.92	ICD10CM	109962001	Non-follicular (diffuse) lymphoma, unspecified, intrathoracic lymph nodes	Diffuse non-Hodgkin's lymphoma	4003830	Maps to
C83.92	ICD10CM	93193008	Non-follicular (diffuse) lymphoma, unspecified, intrathoracic lymph nodes	Malignant lymphoma of intrathoracic lymph nodes	435753	Maps to
C83.93	ICD10CM	109962001	Non-follicular (diffuse) lymphoma, unspecified, intra-abdominal lymph nodes	Diffuse non-Hodgkin's lymphoma	4003830	Maps to
C83.93	ICD10CM	93191005	Non-follicular (diffuse) lymphoma, unspecified, intra-abdominal lymph nodes	Malignant lymphoma of intra-abdominal lymph nodes	200349	Maps to
C83.94	ICD10CM	109962001	Non-follicular (diffuse) lymphoma, unspecified, lymph nodes of axilla and upper limb	Diffuse non-Hodgkin's lymphoma	4003830	Maps to
C83.94	ICD10CM	93194002	Non-follicular (diffuse) lymphoma, unspecified, lymph nodes of axilla and upper limb	Malignant lymphoma of lymph nodes of axilla AND/OR upper limb	441521	Maps to
C83.95	ICD10CM	93196000	Non-follicular (diffuse) lymphoma, unspecified, lymph nodes of inguinal region and lower limb	Malignant lymphoma of lymph nodes of inguinal region AND/OR lower limb	192560	Maps to
C83.95	ICD10CM	109962001	Non-follicular (diffuse) lymphoma, unspecified, lymph nodes of inguinal region and lower limb	Diffuse non-Hodgkin's lymphoma	4003830	Maps to
C83.96	ICD10CM	109962001	Non-follicular (diffuse) lymphoma, unspecified, intrapelvic lymph nodes	Diffuse non-Hodgkin's lymphoma	4003830	Maps to
C83.96	ICD10CM	93192003	Non-follicular (diffuse) lymphoma, unspecified, intrapelvic lymph nodes	Malignant lymphoma of intrapelvic lymph nodes	195195	Maps to
C83.97	ICD10CM	109962001	Non-follicular (diffuse) lymphoma, unspecified, spleen	Diffuse non-Hodgkin's lymphoma	4003830	Maps to
C83.97	ICD10CM	93198004	Non-follicular (diffuse) lymphoma, unspecified, spleen	Malignant lymphoma of spleen	200343	Maps to
C83.98	ICD10CM	93197009	Non-follicular (diffuse) lymphoma, unspecified, lymph nodes of multiple sites	Malignant lymphoma of lymph nodes of multiple sites	132841	Maps to
C83.98	ICD10CM	109962001	Non-follicular (diffuse) lymphoma, unspecified, lymph nodes of multiple sites	Diffuse non-Hodgkin's lymphoma	4003830	Maps to
C83.99	ICD10CM	93199007	Non-follicular (diffuse) lymphoma, unspecified, extranodal and solid organ sites	Malignant lymphoma of extranodal AND/OR solid organ site	440058	Maps to
C83.99	ICD10CM	109962001	Non-follicular (diffuse) lymphoma, unspecified, extranodal and solid organ sites	Diffuse non-Hodgkin's lymphoma	4003830	Maps to
C84	ICD10	414166008	Mature T/NK-cell lymphomas	Extranodal NK/T-cell lymphoma, nasal type	4212994	Maps to
C84	ICD10CM	414166008	Mature T/NK-cell lymphomas	Extranodal NK/T-cell lymphoma, nasal type	4212994	Maps to
C84.0	ICD10CM	118618005	Mycosis fungoides	Mycosis fungoides (clinical)	4040380	Maps to
C84.0	ICD10	118618005	Mycosis fungoides	Mycosis fungoides (clinical)	4040380	Maps to
C84.00	ICD10CM	118618005	Mycosis fungoides, unspecified site	Mycosis fungoides (clinical)	4040380	Maps to
C84.01	ICD10CM	94711005	Mycosis fungoides, lymph nodes of head, face, and neck	Mycosis fungoides of lymph nodes of head, face AND/OR neck	138377	Maps to
C84.02	ICD10CM	94709001	Mycosis fungoides, intrathoracic lymph nodes	Mycosis fungoides of intrathoracic lymph nodes	134879	Maps to
C84.03	ICD10CM	94707004	Mycosis fungoides, intra-abdominal lymph nodes	Mycosis fungoides of intra-abdominal lymph nodes	201813	Maps to
C84.04	ICD10CM	94710006	Mycosis fungoides, lymph nodes of axilla and upper limb	Mycosis fungoides of lymph nodes of axilla AND/OR upper limb	141524	Maps to
C84.05	ICD10CM	94712003	Mycosis fungoides, lymph nodes of inguinal region and lower limb	Mycosis fungoides of lymph nodes of inguinal region AND/OR lower limb	194593	Maps to
C84.06	ICD10CM	94708009	Mycosis fungoides, intrapelvic lymph nodes	Mycosis fungoides of intrapelvic lymph nodes	442169	Maps to
C84.07	ICD10CM	94714002	Mycosis fungoides, spleen	Mycosis fungoides of spleen	442168	Maps to
C84.08	ICD10CM	188627002	Mycosis fungoides, lymph nodes of multiple sites	Mycosis fungoides of lymph nodes of multiple sites	135764	Maps to
C84.09	ICD10CM	94715001	Mycosis fungoides, extranodal and solid organ sites	Mycosis fungoides of extranodal AND/OR solid organ site	135204	Maps to
C84.1	ICD10CM	118611004	Sezary disease	Sézary's disease (clinical)	4041799	Maps to
C84.1	ICD10	118611004	Sézary disease	Sézary's disease (clinical)	4041799	Maps to
C84.10	ICD10CM	118611004	Sezary disease, unspecified site	Sézary's disease (clinical)	4041799	Maps to
C84.11	ICD10CM	95260009	Sezary disease, lymph nodes of head, face, and neck	Sézary's disease of lymph nodes of head, face AND/OR neck	135765	Maps to
C84.12	ICD10CM	188631008	Sezary disease, intrathoracic lymph nodes	Sézary's disease of intrathoracic lymph nodes	439265	Maps to
C84.13	ICD10CM	188632001	Sezary disease, intra-abdominal lymph nodes	Sézary's disease of intra-abdominal lymph nodes	439267	Maps to
C84.14	ICD10CM	188633006	Sezary disease, lymph nodes of axilla and upper limb	Sézary's disease of lymph nodes of axilla AND/OR upper limb	138378	Maps to
C84.15	ICD10CM	188634000	Sezary disease, lymph nodes of inguinal region and lower limb	Sézary's disease of lymph nodes of inguinal region and lower limb	439266	Maps to
C84.16	ICD10CM	188635004	Sezary disease, intrapelvic lymph nodes	Sézary's disease of intrapelvic lymph nodes	439270	Maps to
C84.17	ICD10CM	95263006	Sezary disease, spleen	Sézary's disease of spleen	195760	Maps to
C84.18	ICD10CM	188637007	Sezary disease, lymph nodes of multiple sites	Sézary's disease of lymph nodes of multiple sites	140664	Maps to
C84.19	ICD10CM	95264000	Sezary disease, extranodal and solid organ sites	Sézary's disease of extranodal AND/OR solid organ site	135759	Maps to
C84.4	ICD10	109977009	Peripheral T-cell lymphoma, not elsewhere classified	Peripheral T-cell lymphoma (clinical)	434881	Maps to
C84.4	ICD10CM	109977009	Peripheral T-cell lymphoma, not classified	Peripheral T-cell lymphoma (clinical)	434881	Maps to
C84.40	ICD10CM	109977009	Peripheral T-cell lymphoma, not classified, unspecified site	Peripheral T-cell lymphoma (clinical)	434881	Maps to
C84.41	ICD10CM	109977009	Peripheral T-cell lymphoma, not classified, lymph nodes of head, face, and neck	Peripheral T-cell lymphoma (clinical)	434881	Maps to
C84.41	ICD10CM	93195001	Peripheral T-cell lymphoma, not classified, lymph nodes of head, face, and neck	Malignant lymphoma of lymph nodes of head, face AND/OR neck	438698	Maps to
C84.42	ICD10CM	93193008	Peripheral T-cell lymphoma, not classified, intrathoracic lymph nodes	Malignant lymphoma of intrathoracic lymph nodes	435753	Maps to
C84.42	ICD10CM	109977009	Peripheral T-cell lymphoma, not classified, intrathoracic lymph nodes	Peripheral T-cell lymphoma (clinical)	434881	Maps to
C84.43	ICD10CM	109977009	Peripheral T-cell lymphoma, not classified, intra-abdominal lymph nodes	Peripheral T-cell lymphoma (clinical)	434881	Maps to
C84.43	ICD10CM	93191005	Peripheral T-cell lymphoma, not classified, intra-abdominal lymph nodes	Malignant lymphoma of intra-abdominal lymph nodes	200349	Maps to
C84.44	ICD10CM	109977009	Peripheral T-cell lymphoma, not classified, lymph nodes of axilla and upper limb	Peripheral T-cell lymphoma (clinical)	434881	Maps to
C84.44	ICD10CM	93194002	Peripheral T-cell lymphoma, not classified, lymph nodes of axilla and upper limb	Malignant lymphoma of lymph nodes of axilla AND/OR upper limb	441521	Maps to
C84.45	ICD10CM	93196000	Peripheral T-cell lymphoma, not classified, lymph nodes of inguinal region and lower limb	Malignant lymphoma of lymph nodes of inguinal region AND/OR lower limb	192560	Maps to
C84.45	ICD10CM	109977009	Peripheral T-cell lymphoma, not classified, lymph nodes of inguinal region and lower limb	Peripheral T-cell lymphoma (clinical)	434881	Maps to
C84.46	ICD10CM	93192003	Peripheral T-cell lymphoma, not classified, intrapelvic lymph nodes	Malignant lymphoma of intrapelvic lymph nodes	195195	Maps to
C84.46	ICD10CM	109977009	Peripheral T-cell lymphoma, not classified, intrapelvic lymph nodes	Peripheral T-cell lymphoma (clinical)	434881	Maps to
C84.47	ICD10CM	93198004	Peripheral T-cell lymphoma, not classified, spleen	Malignant lymphoma of spleen	200343	Maps to
C84.47	ICD10CM	109977009	Peripheral T-cell lymphoma, not classified, spleen	Peripheral T-cell lymphoma (clinical)	434881	Maps to
C84.48	ICD10CM	93197009	Peripheral T-cell lymphoma, not classified, lymph nodes of multiple sites	Malignant lymphoma of lymph nodes of multiple sites	132841	Maps to
C84.48	ICD10CM	109977009	Peripheral T-cell lymphoma, not classified, lymph nodes of multiple sites	Peripheral T-cell lymphoma (clinical)	434881	Maps to
C84.49	ICD10CM	109977009	Peripheral T-cell lymphoma, not classified, extranodal and solid organ sites	Peripheral T-cell lymphoma (clinical)	434881	Maps to
C84.49	ICD10CM	93199007	Peripheral T-cell lymphoma, not classified, extranodal and solid organ sites	Malignant lymphoma of extranodal AND/OR solid organ site	440058	Maps to
C84.5	ICD10	421418009	Other mature T/NK-cell lymphomas	Mature T-cell AND/OR NK cell neoplasm	4225982	Maps to
C84.6	ICD10CM	404134006	Anaplastic large cell lymphoma, ALK-positive	Anaplastic large T-cell systemic malignant lymphoma	4299149	Maps to
C84.6	ICD10	404134006	Anaplastic large cell lymphoma, ALK-positive	Anaplastic large T-cell systemic malignant lymphoma	4299149	Maps to
C84.60	ICD10CM	404134006	Anaplastic large cell lymphoma, ALK-positive, unspecified site	Anaplastic large T-cell systemic malignant lymphoma	4299149	Maps to
C84.61	ICD10CM	404134006	Anaplastic large cell lymphoma, ALK-positive, lymph nodes of head, face, and neck	Anaplastic large T-cell systemic malignant lymphoma	4299149	Maps to
C84.61	ICD10CM	93195001	Anaplastic large cell lymphoma, ALK-positive, lymph nodes of head, face, and neck	Malignant lymphoma of lymph nodes of head, face AND/OR neck	438698	Maps to
C84.62	ICD10CM	93193008	Anaplastic large cell lymphoma, ALK-positive, intrathoracic lymph nodes	Malignant lymphoma of intrathoracic lymph nodes	435753	Maps to
C84.62	ICD10CM	404134006	Anaplastic large cell lymphoma, ALK-positive, intrathoracic lymph nodes	Anaplastic large T-cell systemic malignant lymphoma	4299149	Maps to
C84.63	ICD10CM	404134006	Anaplastic large cell lymphoma, ALK-positive, intra-abdominal lymph nodes	Anaplastic large T-cell systemic malignant lymphoma	4299149	Maps to
C84.63	ICD10CM	93191005	Anaplastic large cell lymphoma, ALK-positive, intra-abdominal lymph nodes	Malignant lymphoma of intra-abdominal lymph nodes	200349	Maps to
C84.64	ICD10CM	404134006	Anaplastic large cell lymphoma, ALK-positive, lymph nodes of axilla and upper limb	Anaplastic large T-cell systemic malignant lymphoma	4299149	Maps to
C84.64	ICD10CM	93194002	Anaplastic large cell lymphoma, ALK-positive, lymph nodes of axilla and upper limb	Malignant lymphoma of lymph nodes of axilla AND/OR upper limb	441521	Maps to
C84.65	ICD10CM	93196000	Anaplastic large cell lymphoma, ALK-positive, lymph nodes of inguinal region and lower limb	Malignant lymphoma of lymph nodes of inguinal region AND/OR lower limb	192560	Maps to
C84.65	ICD10CM	404134006	Anaplastic large cell lymphoma, ALK-positive, lymph nodes of inguinal region and lower limb	Anaplastic large T-cell systemic malignant lymphoma	4299149	Maps to
C84.66	ICD10CM	404134006	Anaplastic large cell lymphoma, ALK-positive, intrapelvic lymph nodes	Anaplastic large T-cell systemic malignant lymphoma	4299149	Maps to
C84.66	ICD10CM	93192003	Anaplastic large cell lymphoma, ALK-positive, intrapelvic lymph nodes	Malignant lymphoma of intrapelvic lymph nodes	195195	Maps to
C84.67	ICD10CM	93198004	Anaplastic large cell lymphoma, ALK-positive, spleen	Malignant lymphoma of spleen	200343	Maps to
C84.67	ICD10CM	404134006	Anaplastic large cell lymphoma, ALK-positive, spleen	Anaplastic large T-cell systemic malignant lymphoma	4299149	Maps to
C84.68	ICD10CM	404134006	Anaplastic large cell lymphoma, ALK-positive, lymph nodes of multiple sites	Anaplastic large T-cell systemic malignant lymphoma	4299149	Maps to
C84.68	ICD10CM	93197009	Anaplastic large cell lymphoma, ALK-positive, lymph nodes of multiple sites	Malignant lymphoma of lymph nodes of multiple sites	132841	Maps to
C84.69	ICD10CM	93199007	Anaplastic large cell lymphoma, ALK-positive, extranodal and solid organ sites	Malignant lymphoma of extranodal AND/OR solid organ site	440058	Maps to
C84.69	ICD10CM	404134006	Anaplastic large cell lymphoma, ALK-positive, extranodal and solid organ sites	Anaplastic large T-cell systemic malignant lymphoma	4299149	Maps to
C84.7	ICD10CM	448212009	Anaplastic large cell lymphoma, ALK-negative	Anaplastic large cell lymphoma, ALK negative	40488896	Maps to
C84.7	ICD10	448212009	Anaplastic large cell lymphoma, ALK-negative	Anaplastic large cell lymphoma, ALK negative	40488896	Maps to
C84.70	ICD10CM	448212009	Anaplastic large cell lymphoma, ALK-negative, unspecified site	Anaplastic large cell lymphoma, ALK negative	40488896	Maps to
C84.71	ICD10CM	93195001	Anaplastic large cell lymphoma, ALK-negative, lymph nodes of head, face, and neck	Malignant lymphoma of lymph nodes of head, face AND/OR neck	438698	Maps to
C84.71	ICD10CM	448212009	Anaplastic large cell lymphoma, ALK-negative, lymph nodes of head, face, and neck	Anaplastic large cell lymphoma, ALK negative	40488896	Maps to
C84.72	ICD10CM	93193008	Anaplastic large cell lymphoma, ALK-negative, intrathoracic lymph nodes	Malignant lymphoma of intrathoracic lymph nodes	435753	Maps to
C84.72	ICD10CM	448212009	Anaplastic large cell lymphoma, ALK-negative, intrathoracic lymph nodes	Anaplastic large cell lymphoma, ALK negative	40488896	Maps to
C84.73	ICD10CM	448212009	Anaplastic large cell lymphoma, ALK-negative, intra-abdominal lymph nodes	Anaplastic large cell lymphoma, ALK negative	40488896	Maps to
C84.73	ICD10CM	93191005	Anaplastic large cell lymphoma, ALK-negative, intra-abdominal lymph nodes	Malignant lymphoma of intra-abdominal lymph nodes	200349	Maps to
C84.74	ICD10CM	448212009	Anaplastic large cell lymphoma, ALK-negative, lymph nodes of axilla and upper limb	Anaplastic large cell lymphoma, ALK negative	40488896	Maps to
C84.74	ICD10CM	93194002	Anaplastic large cell lymphoma, ALK-negative, lymph nodes of axilla and upper limb	Malignant lymphoma of lymph nodes of axilla AND/OR upper limb	441521	Maps to
C84.75	ICD10CM	93196000	Anaplastic large cell lymphoma, ALK-negative, lymph nodes of inguinal region and lower limb	Malignant lymphoma of lymph nodes of inguinal region AND/OR lower limb	192560	Maps to
C84.75	ICD10CM	448212009	Anaplastic large cell lymphoma, ALK-negative, lymph nodes of inguinal region and lower limb	Anaplastic large cell lymphoma, ALK negative	40488896	Maps to
C84.76	ICD10CM	93192003	Anaplastic large cell lymphoma, ALK-negative, intrapelvic lymph nodes	Malignant lymphoma of intrapelvic lymph nodes	195195	Maps to
C84.76	ICD10CM	448212009	Anaplastic large cell lymphoma, ALK-negative, intrapelvic lymph nodes	Anaplastic large cell lymphoma, ALK negative	40488896	Maps to
C84.77	ICD10CM	448212009	Anaplastic large cell lymphoma, ALK-negative, spleen	Anaplastic large cell lymphoma, ALK negative	40488896	Maps to
C84.77	ICD10CM	93198004	Anaplastic large cell lymphoma, ALK-negative, spleen	Malignant lymphoma of spleen	200343	Maps to
C84.78	ICD10CM	448212009	Anaplastic large cell lymphoma, ALK-negative, lymph nodes of multiple sites	Anaplastic large cell lymphoma, ALK negative	40488896	Maps to
C84.78	ICD10CM	93197009	Anaplastic large cell lymphoma, ALK-negative, lymph nodes of multiple sites	Malignant lymphoma of lymph nodes of multiple sites	132841	Maps to
C84.79	ICD10CM	93199007	Anaplastic large cell lymphoma, ALK-negative, extranodal and solid organ sites	Malignant lymphoma of extranodal AND/OR solid organ site	440058	Maps to
C84.79	ICD10CM	448212009	Anaplastic large cell lymphoma, ALK-negative, extranodal and solid organ sites	Anaplastic large cell lymphoma, ALK negative	40488896	Maps to
C84.7A	ICD10CM	448212009	Anaplastic large cell lymphoma, ALK-negative, breast	Anaplastic large cell lymphoma, ALK negative	40488896	Maps to
C84.7A	ICD10CM	278052009	Anaplastic large cell lymphoma, ALK-negative, breast	Malignant lymphoma of breast	4080742	Maps to
C84.8	ICD10	277613000	Cutaneous T-cell lymphoma, unspecified	Cutaneous/peripheral T-cell lymphoma	4082487	Maps to
C84.9	ICD10	421418009	Mature T/NK-cell lymphoma, unspecified	Mature T-cell AND/OR NK cell neoplasm	4225982	Maps to
C84.9	ICD10CM	421418009	Mature T/NK-cell lymphomas, unspecified	Mature T-cell AND/OR NK cell neoplasm	4225982	Maps to
C84.90	ICD10CM	421418009	Mature T/NK-cell lymphomas, unspecified, unspecified site	Mature T-cell AND/OR NK cell neoplasm	4225982	Maps to
C84.91	ICD10CM	421418009	Mature T/NK-cell lymphomas, unspecified, lymph nodes of head, face, and neck	Mature T-cell AND/OR NK cell neoplasm	4225982	Maps to
C84.91	ICD10CM	93195001	Mature T/NK-cell lymphomas, unspecified, lymph nodes of head, face, and neck	Malignant lymphoma of lymph nodes of head, face AND/OR neck	438698	Maps to
C84.92	ICD10CM	421418009	Mature T/NK-cell lymphomas, unspecified, intrathoracic lymph nodes	Mature T-cell AND/OR NK cell neoplasm	4225982	Maps to
C84.92	ICD10CM	93193008	Mature T/NK-cell lymphomas, unspecified, intrathoracic lymph nodes	Malignant lymphoma of intrathoracic lymph nodes	435753	Maps to
C84.93	ICD10CM	421418009	Mature T/NK-cell lymphomas, unspecified, intra-abdominal lymph nodes	Mature T-cell AND/OR NK cell neoplasm	4225982	Maps to
C84.93	ICD10CM	93191005	Mature T/NK-cell lymphomas, unspecified, intra-abdominal lymph nodes	Malignant lymphoma of intra-abdominal lymph nodes	200349	Maps to
C84.94	ICD10CM	421418009	Mature T/NK-cell lymphomas, unspecified, lymph nodes of axilla and upper limb	Mature T-cell AND/OR NK cell neoplasm	4225982	Maps to
C84.94	ICD10CM	93194002	Mature T/NK-cell lymphomas, unspecified, lymph nodes of axilla and upper limb	Malignant lymphoma of lymph nodes of axilla AND/OR upper limb	441521	Maps to
C84.95	ICD10CM	421418009	Mature T/NK-cell lymphomas, unspecified, lymph nodes of inguinal region and lower limb	Mature T-cell AND/OR NK cell neoplasm	4225982	Maps to
C84.95	ICD10CM	93196000	Mature T/NK-cell lymphomas, unspecified, lymph nodes of inguinal region and lower limb	Malignant lymphoma of lymph nodes of inguinal region AND/OR lower limb	192560	Maps to
C84.96	ICD10CM	93192003	Mature T/NK-cell lymphomas, unspecified, intrapelvic lymph nodes	Malignant lymphoma of intrapelvic lymph nodes	195195	Maps to
C84.96	ICD10CM	421418009	Mature T/NK-cell lymphomas, unspecified, intrapelvic lymph nodes	Mature T-cell AND/OR NK cell neoplasm	4225982	Maps to
C84.97	ICD10CM	93198004	Mature T/NK-cell lymphomas, unspecified, spleen	Malignant lymphoma of spleen	200343	Maps to
C84.97	ICD10CM	421418009	Mature T/NK-cell lymphomas, unspecified, spleen	Mature T-cell AND/OR NK cell neoplasm	4225982	Maps to
C84.98	ICD10CM	421418009	Mature T/NK-cell lymphomas, unspecified, lymph nodes of multiple sites	Mature T-cell AND/OR NK cell neoplasm	4225982	Maps to
C84.98	ICD10CM	93197009	Mature T/NK-cell lymphomas, unspecified, lymph nodes of multiple sites	Malignant lymphoma of lymph nodes of multiple sites	132841	Maps to
C84.99	ICD10CM	93199007	Mature T/NK-cell lymphomas, unspecified, extranodal and solid organ sites	Malignant lymphoma of extranodal AND/OR solid organ site	440058	Maps to
C84.99	ICD10CM	421418009	Mature T/NK-cell lymphomas, unspecified, extranodal and solid organ sites	Mature T-cell AND/OR NK cell neoplasm	4225982	Maps to
C84.A	ICD10CM	277613000	Cutaneous T-cell lymphoma, unspecified	Cutaneous/peripheral T-cell lymphoma	4082487	Maps to
C84.A0	ICD10CM	277613000	Cutaneous T-cell lymphoma, unspecified, unspecified site	Cutaneous/peripheral T-cell lymphoma	4082487	Maps to
C84.A1	ICD10CM	277613000	Cutaneous T-cell lymphoma, unspecified lymph nodes of head, face, and neck	Cutaneous/peripheral T-cell lymphoma	4082487	Maps to
C84.A1	ICD10CM	93195001	Cutaneous T-cell lymphoma, unspecified lymph nodes of head, face, and neck	Malignant lymphoma of lymph nodes of head, face AND/OR neck	438698	Maps to
C84.A2	ICD10CM	277613000	Cutaneous T-cell lymphoma, unspecified, intrathoracic lymph nodes	Cutaneous/peripheral T-cell lymphoma	4082487	Maps to
C84.A2	ICD10CM	93193008	Cutaneous T-cell lymphoma, unspecified, intrathoracic lymph nodes	Malignant lymphoma of intrathoracic lymph nodes	435753	Maps to
C84.A3	ICD10CM	277613000	Cutaneous T-cell lymphoma, unspecified, intra-abdominal lymph nodes	Cutaneous/peripheral T-cell lymphoma	4082487	Maps to
C84.A3	ICD10CM	93191005	Cutaneous T-cell lymphoma, unspecified, intra-abdominal lymph nodes	Malignant lymphoma of intra-abdominal lymph nodes	200349	Maps to
C84.A4	ICD10CM	93194002	Cutaneous T-cell lymphoma, unspecified, lymph nodes of axilla and upper limb	Malignant lymphoma of lymph nodes of axilla AND/OR upper limb	441521	Maps to
C84.A4	ICD10CM	277613000	Cutaneous T-cell lymphoma, unspecified, lymph nodes of axilla and upper limb	Cutaneous/peripheral T-cell lymphoma	4082487	Maps to
C84.A5	ICD10CM	277613000	Cutaneous T-cell lymphoma, unspecified, lymph nodes of inguinal region and lower limb	Cutaneous/peripheral T-cell lymphoma	4082487	Maps to
C84.A5	ICD10CM	93196000	Cutaneous T-cell lymphoma, unspecified, lymph nodes of inguinal region and lower limb	Malignant lymphoma of lymph nodes of inguinal region AND/OR lower limb	192560	Maps to
C84.A6	ICD10CM	93192003	Cutaneous T-cell lymphoma, unspecified, intrapelvic lymph nodes	Malignant lymphoma of intrapelvic lymph nodes	195195	Maps to
C84.A6	ICD10CM	277613000	Cutaneous T-cell lymphoma, unspecified, intrapelvic lymph nodes	Cutaneous/peripheral T-cell lymphoma	4082487	Maps to
C84.A7	ICD10CM	93198004	Cutaneous T-cell lymphoma, unspecified, spleen	Malignant lymphoma of spleen	200343	Maps to
C84.A7	ICD10CM	277613000	Cutaneous T-cell lymphoma, unspecified, spleen	Cutaneous/peripheral T-cell lymphoma	4082487	Maps to
C84.A8	ICD10CM	93197009	Cutaneous T-cell lymphoma, unspecified, lymph nodes of multiple sites	Malignant lymphoma of lymph nodes of multiple sites	132841	Maps to
C84.A8	ICD10CM	277613000	Cutaneous T-cell lymphoma, unspecified, lymph nodes of multiple sites	Cutaneous/peripheral T-cell lymphoma	4082487	Maps to
C84.A9	ICD10CM	277613000	Cutaneous T-cell lymphoma, unspecified, extranodal and solid organ sites	Cutaneous/peripheral T-cell lymphoma	4082487	Maps to
C84.A9	ICD10CM	93199007	Cutaneous T-cell lymphoma, unspecified, extranodal and solid organ sites	Malignant lymphoma of extranodal AND/OR solid organ site	440058	Maps to
C84.Z	ICD10CM	421418009	Other mature T/NK-cell lymphomas	Mature T-cell AND/OR NK cell neoplasm	4225982	Maps to
C84.Z0	ICD10CM	421418009	Other mature T/NK-cell lymphomas, unspecified site	Mature T-cell AND/OR NK cell neoplasm	4225982	Maps to
C84.Z1	ICD10CM	421418009	Other mature T/NK-cell lymphomas, lymph nodes of head, face, and neck	Mature T-cell AND/OR NK cell neoplasm	4225982	Maps to
C84.Z1	ICD10CM	93195001	Other mature T/NK-cell lymphomas, lymph nodes of head, face, and neck	Malignant lymphoma of lymph nodes of head, face AND/OR neck	438698	Maps to
C84.Z2	ICD10CM	421418009	Other mature T/NK-cell lymphomas, intrathoracic lymph nodes	Mature T-cell AND/OR NK cell neoplasm	4225982	Maps to
C84.Z2	ICD10CM	93193008	Other mature T/NK-cell lymphomas, intrathoracic lymph nodes	Malignant lymphoma of intrathoracic lymph nodes	435753	Maps to
C84.Z3	ICD10CM	93191005	Other mature T/NK-cell lymphomas, intra-abdominal lymph nodes	Malignant lymphoma of intra-abdominal lymph nodes	200349	Maps to
C84.Z3	ICD10CM	421418009	Other mature T/NK-cell lymphomas, intra-abdominal lymph nodes	Mature T-cell AND/OR NK cell neoplasm	4225982	Maps to
C84.Z4	ICD10CM	421418009	Other mature T/NK-cell lymphomas, lymph nodes of axilla and upper limb	Mature T-cell AND/OR NK cell neoplasm	4225982	Maps to
C84.Z4	ICD10CM	93194002	Other mature T/NK-cell lymphomas, lymph nodes of axilla and upper limb	Malignant lymphoma of lymph nodes of axilla AND/OR upper limb	441521	Maps to
C84.Z5	ICD10CM	421418009	Other mature T/NK-cell lymphomas, lymph nodes of inguinal region and lower limb	Mature T-cell AND/OR NK cell neoplasm	4225982	Maps to
C84.Z5	ICD10CM	93196000	Other mature T/NK-cell lymphomas, lymph nodes of inguinal region and lower limb	Malignant lymphoma of lymph nodes of inguinal region AND/OR lower limb	192560	Maps to
C84.Z6	ICD10CM	421418009	Other mature T/NK-cell lymphomas, intrapelvic lymph nodes	Mature T-cell AND/OR NK cell neoplasm	4225982	Maps to
C84.Z6	ICD10CM	93192003	Other mature T/NK-cell lymphomas, intrapelvic lymph nodes	Malignant lymphoma of intrapelvic lymph nodes	195195	Maps to
C84.Z7	ICD10CM	93198004	Other mature T/NK-cell lymphomas, spleen	Malignant lymphoma of spleen	200343	Maps to
C84.Z7	ICD10CM	421418009	Other mature T/NK-cell lymphomas, spleen	Mature T-cell AND/OR NK cell neoplasm	4225982	Maps to
C84.Z8	ICD10CM	421418009	Other mature T/NK-cell lymphomas, lymph nodes of multiple sites	Mature T-cell AND/OR NK cell neoplasm	4225982	Maps to
C84.Z8	ICD10CM	93197009	Other mature T/NK-cell lymphomas, lymph nodes of multiple sites	Malignant lymphoma of lymph nodes of multiple sites	132841	Maps to
C84.Z9	ICD10CM	93199007	Other mature T/NK-cell lymphomas, extranodal and solid organ sites	Malignant lymphoma of extranodal AND/OR solid organ site	440058	Maps to
C84.Z9	ICD10CM	421418009	Other mature T/NK-cell lymphomas, extranodal and solid organ sites	Mature T-cell AND/OR NK cell neoplasm	4225982	Maps to
C85	ICD10CM	118601006	Other specified and unspecified types of non-Hodgkin lymphoma	Non-Hodgkin's lymphoma (clinical)	4038838	Maps to
C85	ICD10	118601006	Other and unspecified types of non-Hodgkin lymphoma	Non-Hodgkin's lymphoma (clinical)	4038838	Maps to
C85.1	ICD10CM	109979007	Unspecified B-cell lymphoma	B-cell lymphoma (clinical)	434592	Maps to
C85.1	ICD10	109979007	B-cell lymphoma, unspecified	B-cell lymphoma (clinical)	434592	Maps to
C85.10	ICD10CM	109979007	Unspecified B-cell lymphoma, unspecified site	B-cell lymphoma (clinical)	434592	Maps to
C85.11	ICD10CM	109979007	Unspecified B-cell lymphoma, lymph nodes of head, face, and neck	B-cell lymphoma (clinical)	434592	Maps to
C85.11	ICD10CM	93195001	Unspecified B-cell lymphoma, lymph nodes of head, face, and neck	Malignant lymphoma of lymph nodes of head, face AND/OR neck	438698	Maps to
C85.12	ICD10CM	109979007	Unspecified B-cell lymphoma, intrathoracic lymph nodes	B-cell lymphoma (clinical)	434592	Maps to
C85.12	ICD10CM	93193008	Unspecified B-cell lymphoma, intrathoracic lymph nodes	Malignant lymphoma of intrathoracic lymph nodes	435753	Maps to
C85.13	ICD10CM	93191005	Unspecified B-cell lymphoma, intra-abdominal lymph nodes	Malignant lymphoma of intra-abdominal lymph nodes	200349	Maps to
C85.13	ICD10CM	109979007	Unspecified B-cell lymphoma, intra-abdominal lymph nodes	B-cell lymphoma (clinical)	434592	Maps to
C85.14	ICD10CM	93194002	Unspecified B-cell lymphoma, lymph nodes of axilla and upper limb	Malignant lymphoma of lymph nodes of axilla AND/OR upper limb	441521	Maps to
C85.14	ICD10CM	109979007	Unspecified B-cell lymphoma, lymph nodes of axilla and upper limb	B-cell lymphoma (clinical)	434592	Maps to
C85.15	ICD10CM	109979007	Unspecified B-cell lymphoma, lymph nodes of inguinal region and lower limb	B-cell lymphoma (clinical)	434592	Maps to
C85.15	ICD10CM	93196000	Unspecified B-cell lymphoma, lymph nodes of inguinal region and lower limb	Malignant lymphoma of lymph nodes of inguinal region AND/OR lower limb	192560	Maps to
C85.16	ICD10CM	441962003	Unspecified B-cell lymphoma, intrapelvic lymph nodes	Large cell lymphoma of intrapelvic lymph nodes	40481357	Maps to
C85.16	ICD10CM	109979007	Unspecified B-cell lymphoma, intrapelvic lymph nodes	B-cell lymphoma (clinical)	434592	Maps to
C85.17	ICD10CM	1091891000000106	Unspecified B-cell lymphoma, spleen	B-cell Hodgkin's lymphoma	35610328	Maps to
C85.17	ICD10CM	397450004	Unspecified B-cell lymphoma, spleen	Lymphoma involves spleen	4287493	Maps to
C85.18	ICD10CM	109979007	Unspecified B-cell lymphoma, lymph nodes of multiple sites	B-cell lymphoma (clinical)	434592	Maps to
C85.18	ICD10CM	93197009	Unspecified B-cell lymphoma, lymph nodes of multiple sites	Malignant lymphoma of lymph nodes of multiple sites	132841	Maps to
C85.19	ICD10CM	109979007	Unspecified B-cell lymphoma, extranodal and solid organ sites	B-cell lymphoma (clinical)	434592	Maps to
C85.19	ICD10CM	93199007	Unspecified B-cell lymphoma, extranodal and solid organ sites	Malignant lymphoma of extranodal AND/OR solid organ site	440058	Maps to
C85.2	ICD10CM	444910004	Mediastinal (thymic) large B-cell lymphoma	Primary mediastinal (thymic) large B-cell lymphoma	40481522	Maps to
C85.2	ICD10	444910004	Mediastinal (thymic) large B-cell lymphoma	Primary mediastinal (thymic) large B-cell lymphoma	40481522	Maps to
C85.20	ICD10CM	444910004	Mediastinal (thymic) large B-cell lymphoma, unspecified site	Primary mediastinal (thymic) large B-cell lymphoma	40481522	Maps to
C85.21	ICD10CM	93195001	Mediastinal (thymic) large B-cell lymphoma, lymph nodes of head, face, and neck	Malignant lymphoma of lymph nodes of head, face AND/OR neck	438698	Maps to
C85.21	ICD10CM	444910004	Mediastinal (thymic) large B-cell lymphoma, lymph nodes of head, face, and neck	Primary mediastinal (thymic) large B-cell lymphoma	40481522	Maps to
C85.22	ICD10CM	93193008	Mediastinal (thymic) large B-cell lymphoma, intrathoracic lymph nodes	Malignant lymphoma of intrathoracic lymph nodes	435753	Maps to
C85.22	ICD10CM	444910004	Mediastinal (thymic) large B-cell lymphoma, intrathoracic lymph nodes	Primary mediastinal (thymic) large B-cell lymphoma	40481522	Maps to
C85.23	ICD10CM	444910004	Mediastinal (thymic) large B-cell lymphoma, intra-abdominal lymph nodes	Primary mediastinal (thymic) large B-cell lymphoma	40481522	Maps to
C85.23	ICD10CM	93191005	Mediastinal (thymic) large B-cell lymphoma, intra-abdominal lymph nodes	Malignant lymphoma of intra-abdominal lymph nodes	200349	Maps to
C85.24	ICD10CM	93194002	Mediastinal (thymic) large B-cell lymphoma, lymph nodes of axilla and upper limb	Malignant lymphoma of lymph nodes of axilla AND/OR upper limb	441521	Maps to
C85.24	ICD10CM	444910004	Mediastinal (thymic) large B-cell lymphoma, lymph nodes of axilla and upper limb	Primary mediastinal (thymic) large B-cell lymphoma	40481522	Maps to
C85.25	ICD10CM	93196000	Mediastinal (thymic) large B-cell lymphoma, lymph nodes of inguinal region and lower limb	Malignant lymphoma of lymph nodes of inguinal region AND/OR lower limb	192560	Maps to
C85.25	ICD10CM	444910004	Mediastinal (thymic) large B-cell lymphoma, lymph nodes of inguinal region and lower limb	Primary mediastinal (thymic) large B-cell lymphoma	40481522	Maps to
C85.26	ICD10CM	444910004	Mediastinal (thymic) large B-cell lymphoma, intrapelvic lymph nodes	Primary mediastinal (thymic) large B-cell lymphoma	40481522	Maps to
C85.26	ICD10CM	93192003	Mediastinal (thymic) large B-cell lymphoma, intrapelvic lymph nodes	Malignant lymphoma of intrapelvic lymph nodes	195195	Maps to
C85.27	ICD10CM	93198004	Mediastinal (thymic) large B-cell lymphoma, spleen	Malignant lymphoma of spleen	200343	Maps to
C85.27	ICD10CM	444910004	Mediastinal (thymic) large B-cell lymphoma, spleen	Primary mediastinal (thymic) large B-cell lymphoma	40481522	Maps to
C85.28	ICD10CM	93197009	Mediastinal (thymic) large B-cell lymphoma, lymph nodes of multiple sites	Malignant lymphoma of lymph nodes of multiple sites	132841	Maps to
C85.28	ICD10CM	444910004	Mediastinal (thymic) large B-cell lymphoma, lymph nodes of multiple sites	Primary mediastinal (thymic) large B-cell lymphoma	40481522	Maps to
C85.29	ICD10CM	93199007	Mediastinal (thymic) large B-cell lymphoma, extranodal and solid organ sites	Malignant lymphoma of extranodal AND/OR solid organ site	440058	Maps to
C85.29	ICD10CM	444910004	Mediastinal (thymic) large B-cell lymphoma, extranodal and solid organ sites	Primary mediastinal (thymic) large B-cell lymphoma	40481522	Maps to
C85.7	ICD10	118601006	Other specified types of non-Hodgkin lymphoma	Non-Hodgkin's lymphoma (clinical)	4038838	Maps to
C85.8	ICD10CM	118601006	Other specified types of non-Hodgkin lymphoma	Non-Hodgkin's lymphoma (clinical)	4038838	Maps to
C85.80	ICD10CM	118601006	Other specified types of non-Hodgkin lymphoma, unspecified site	Non-Hodgkin's lymphoma (clinical)	4038838	Maps to
C85.81	ICD10CM	118601006	Other specified types of non-Hodgkin lymphoma, lymph nodes of head, face, and neck	Non-Hodgkin's lymphoma (clinical)	4038838	Maps to
C85.81	ICD10CM	93195001	Other specified types of non-Hodgkin lymphoma, lymph nodes of head, face, and neck	Malignant lymphoma of lymph nodes of head, face AND/OR neck	438698	Maps to
C85.82	ICD10CM	93193008	Other specified types of non-Hodgkin lymphoma, intrathoracic lymph nodes	Malignant lymphoma of intrathoracic lymph nodes	435753	Maps to
C85.82	ICD10CM	118601006	Other specified types of non-Hodgkin lymphoma, intrathoracic lymph nodes	Non-Hodgkin's lymphoma (clinical)	4038838	Maps to
C85.83	ICD10CM	118601006	Other specified types of non-Hodgkin lymphoma, intra-abdominal lymph nodes	Non-Hodgkin's lymphoma (clinical)	4038838	Maps to
C85.83	ICD10CM	93191005	Other specified types of non-Hodgkin lymphoma, intra-abdominal lymph nodes	Malignant lymphoma of intra-abdominal lymph nodes	200349	Maps to
C85.84	ICD10CM	93194002	Other specified types of non-Hodgkin lymphoma, lymph nodes of axilla and upper limb	Malignant lymphoma of lymph nodes of axilla AND/OR upper limb	441521	Maps to
C85.84	ICD10CM	118601006	Other specified types of non-Hodgkin lymphoma, lymph nodes of axilla and upper limb	Non-Hodgkin's lymphoma (clinical)	4038838	Maps to
C85.85	ICD10CM	118601006	Other specified types of non-Hodgkin lymphoma, lymph nodes of inguinal region and lower limb	Non-Hodgkin's lymphoma (clinical)	4038838	Maps to
C85.85	ICD10CM	93196000	Other specified types of non-Hodgkin lymphoma, lymph nodes of inguinal region and lower limb	Malignant lymphoma of lymph nodes of inguinal region AND/OR lower limb	192560	Maps to
C85.86	ICD10CM	118601006	Other specified types of non-Hodgkin lymphoma, intrapelvic lymph nodes	Non-Hodgkin's lymphoma (clinical)	4038838	Maps to
C85.86	ICD10CM	93192003	Other specified types of non-Hodgkin lymphoma, intrapelvic lymph nodes	Malignant lymphoma of intrapelvic lymph nodes	195195	Maps to
C85.87	ICD10CM	118601006	Other specified types of non-Hodgkin lymphoma, spleen	Non-Hodgkin's lymphoma (clinical)	4038838	Maps to
C85.87	ICD10CM	93198004	Other specified types of non-Hodgkin lymphoma, spleen	Malignant lymphoma of spleen	200343	Maps to
C85.88	ICD10CM	93197009	Other specified types of non-Hodgkin lymphoma, lymph nodes of multiple sites	Malignant lymphoma of lymph nodes of multiple sites	132841	Maps to
C85.88	ICD10CM	118601006	Other specified types of non-Hodgkin lymphoma, lymph nodes of multiple sites	Non-Hodgkin's lymphoma (clinical)	4038838	Maps to
C85.89	ICD10CM	447989004	Other specified types of non-Hodgkin lymphoma, extranodal and solid organ sites	Non-Hodgkin's lymphoma of extranodal site	40487528	Maps to
C85.9	ICD10CM	118601006	Non-Hodgkin lymphoma, unspecified	Non-Hodgkin's lymphoma (clinical)	4038838	Maps to
C85.9	ICD10	118601006	Non-Hodgkin lymphoma, unspecified	Non-Hodgkin's lymphoma (clinical)	4038838	Maps to
C85.90	ICD10CM	118601006	Non-Hodgkin lymphoma, unspecified, unspecified site	Non-Hodgkin's lymphoma (clinical)	4038838	Maps to
C85.91	ICD10CM	93524003	Non-Hodgkin lymphoma, unspecified, lymph nodes of head, face, and neck	Hodgkin's disease of lymph nodes of head, face AND/OR neck	437818	Maps to
C85.91	ICD10CM	118601006	Non-Hodgkin lymphoma, unspecified, lymph nodes of head, face, and neck	Non-Hodgkin's lymphoma (clinical)	4038838	Maps to
C85.92	ICD10CM	118601006	Non-Hodgkin lymphoma, unspecified, intrathoracic lymph nodes	Non-Hodgkin's lymphoma (clinical)	4038838	Maps to
C85.92	ICD10CM	93522004	Non-Hodgkin lymphoma, unspecified, intrathoracic lymph nodes	Hodgkin's disease of intrathoracic lymph nodes	440965	Maps to
C85.93	ICD10CM	118601006	Non-Hodgkin lymphoma, unspecified, intra-abdominal lymph nodes	Non-Hodgkin's lymphoma (clinical)	4038838	Maps to
C85.93	ICD10CM	93520007	Non-Hodgkin lymphoma, unspecified, intra-abdominal lymph nodes	Hodgkin's disease of intra-abdominal lymph nodes	200355	Maps to
C85.94	ICD10CM	93523009	Non-Hodgkin lymphoma, unspecified, lymph nodes of axilla and upper limb	Hodgkin's disease of lymph nodes of axilla AND/OR upper limb	434877	Maps to
C85.94	ICD10CM	118601006	Non-Hodgkin lymphoma, unspecified, lymph nodes of axilla and upper limb	Non-Hodgkin's lymphoma (clinical)	4038838	Maps to
C85.95	ICD10CM	118601006	Non-Hodgkin lymphoma, unspecified, lymph nodes of inguinal region and lower limb	Non-Hodgkin's lymphoma (clinical)	4038838	Maps to
C85.95	ICD10CM	93525002	Non-Hodgkin lymphoma, unspecified, lymph nodes of inguinal region and lower limb	Hodgkin's disease of lymph nodes of inguinal region AND/OR lower limb	436652	Maps to
C85.96	ICD10CM	118601006	Non-Hodgkin lymphoma, unspecified, intrapelvic lymph nodes	Non-Hodgkin's lymphoma (clinical)	4038838	Maps to
C85.96	ICD10CM	93521006	Non-Hodgkin lymphoma, unspecified, intrapelvic lymph nodes	Hodgkin's disease of intrapelvic lymph nodes	195761	Maps to
C85.97	ICD10CM	118601006	Non-Hodgkin lymphoma, unspecified, spleen	Non-Hodgkin's lymphoma (clinical)	4038838	Maps to
C85.97	ICD10CM	93198004	Non-Hodgkin lymphoma, unspecified, spleen	Malignant lymphoma of spleen	200343	Maps to
C85.98	ICD10CM	93526001	Non-Hodgkin lymphoma, unspecified, lymph nodes of multiple sites	Hodgkin's disease of lymph nodes of multiple sites	316356	Maps to
C85.98	ICD10CM	118601006	Non-Hodgkin lymphoma, unspecified, lymph nodes of multiple sites	Non-Hodgkin's lymphoma (clinical)	4038838	Maps to
C85.99	ICD10CM	447989004	Non-Hodgkin lymphoma, unspecified, extranodal and solid organ sites	Non-Hodgkin's lymphoma of extranodal site	40487528	Maps to
C86	ICD10CM	422172005	Other specified types of T/NK-cell lymphoma	T-cell AND/OR NK-cell neoplasm	4227653	Maps to
C86	ICD10	422172005	Other specified types of T/NK-cell lymphoma	T-cell AND/OR NK-cell neoplasm	4227653	Maps to
C86.0	ICD10CM	414166008	Extranodal NK/T-cell lymphoma, nasal type	Extranodal NK/T-cell lymphoma, nasal type	4212994	Maps to
C86.0	ICD10	414166008	Extranodal NK/T-cell lymphoma, nasal type	Extranodal NK/T-cell lymphoma, nasal type	4212994	Maps to
C86.1	ICD10	445406001	Hepatosplenic T-cell lymphoma	Hepatosplenic T-cell lymphoma	40483374	Maps to
C86.1	ICD10CM	445406001	Hepatosplenic T-cell lymphoma	Hepatosplenic T-cell lymphoma	40483374	Maps to
C86.2	ICD10	277654008	Enteropathy-type (intestinal) T-cell lymphoma	Enteropathy-associated T-cell lymphoma	4082627	Maps to
C86.2	ICD10CM	277654008	Enteropathy-type (intestinal) T-cell lymphoma	Enteropathy-associated T-cell lymphoma	4082627	Maps to
C86.3	ICD10	404133000	Subcutaneous panniculitis-like T-cell lymphoma	Subcutaneous panniculitis-like T-cell lymphoma	4301666	Maps to
C86.3	ICD10CM	404133000	Subcutaneous panniculitis-like T-cell lymphoma	Subcutaneous panniculitis-like T-cell lymphoma	4301666	Maps to
C86.4	ICD10	445105005	Blastic NK-cell lymphoma	Blastic plasmacytoid dendritic cell neoplasm	40482072	Maps to
C86.4	ICD10CM	445105005	Blastic NK-cell lymphoma	Blastic plasmacytoid dendritic cell neoplasm	40482072	Maps to
C86.5	ICD10CM	413537009	Angioimmunoblastic T-cell lymphoma	Angioimmunoblastic T-cell lymphoma	4184976	Maps to
C86.5	ICD10	413537009	Angioimmunoblastic T-cell lymphoma	Angioimmunoblastic T-cell lymphoma	4184976	Maps to
C86.6	ICD10	128875000	Primary cutaneous C	Primary cutaneous CD30+ large T-cell lymphoma	4029188	Maps to
C86.6	ICD10CM	128875000	Primary cutaneous CD30-positive T-cell proliferations	Primary cutaneous CD30+ large T-cell lymphoma	4029188	Maps to
C88	ICD10	109980005	Malignant immunoproliferative diseases	Malignant immunoproliferative disease (clinical)	4003834	Maps to
C88	ICD10CM	109980005	Malignant immunoproliferative diseases and certain other B-cell lymphomas	Malignant immunoproliferative disease (clinical)	4003834	Maps to
C88.0	ICD10CM	190818004	Waldenstrom macroglobulinemia	Waldenström macroglobulinemia	4098597	Maps to
C88.0	ICD10	190818004	Waldenström macroglobulinaemia	Waldenström macroglobulinemia	4098597	Maps to
C88.2	ICD10	68979007	Other heavy chain disease	Heavy chain disease	4288751	Maps to
C88.2	ICD10CM	68979007	Heavy chain disease	Heavy chain disease	4288751	Maps to
C88.3	ICD10CM	109985000	Immunoproliferative small intestinal disease	Immunoproliferative small intestinal disease (clinical)	4003836	Maps to
C88.3	ICD10	109985000	Immunoproliferative small intestinal disease	Immunoproliferative small intestinal disease (clinical)	4003836	Maps to
C88.4	ICD10	445269007	Extranodal marginal zone B-cell lymphoma of mucosa-associated lymphoid tissue [MALT-lyphoma]	Extranodal marginal zone B-cell lymphoma of mucosa-associated lymphoid tissue (MALT-lymphoma)	40482893	Maps to
C88.4	ICD10CM	445269007	Extranodal marginal zone B-cell lymphoma of mucosa-associated lymphoid tissue [MALT-lymphoma]	Extranodal marginal zone B-cell lymphoma of mucosa-associated lymphoid tissue (MALT-lymphoma)	40482893	Maps to
C88.7	ICD10	109980005	Other malignant immunoproliferative diseases	Malignant immunoproliferative disease (clinical)	4003834	Maps to
C88.8	ICD10CM	109980005	Other malignant immunoproliferative diseases	Malignant immunoproliferative disease (clinical)	4003834	Maps to
C88.9	ICD10	109980005	Malignant immunoproliferative disease, unspecified	Malignant immunoproliferative disease (clinical)	4003834	Maps to
C88.9	ICD10CM	109980005	Malignant immunoproliferative disease, unspecified	Malignant immunoproliferative disease (clinical)	4003834	Maps to
C90	ICD10CM	109989006	Multiple myeloma and malignant plasma cell neoplasms	Multiple myeloma	437233	Maps to
C90	ICD10	109989006	Multiple myeloma and malignant plasma cell neoplasms	Multiple myeloma	437233	Maps to
C90.0	ICD10CM	109989006	Multiple myeloma	Multiple myeloma	437233	Maps to
C90.0	ICD10	109989006	Multiple myeloma	Multiple myeloma	437233	Maps to
C90.00	ICD10CM	109989006	Multiple myeloma not having achieved remission	Multiple myeloma	437233	Maps to
C90.01	ICD10CM	94704006	Multiple myeloma in remission	Multiple myeloma in remission	436059	Maps to
C90.02	ICD10CM	109989006	Multiple myeloma in relapse	Multiple myeloma	437233	Maps to
C90.1	ICD10	95210003	Plasma cell leukaemia	Plasma cell leukemia	133154	Maps to
C90.1	ICD10CM	95210003	Plasma cell leukemia	Plasma cell leukemia	133154	Maps to
C90.10	ICD10CM	95210003	Plasma cell leukemia not having achieved remission	Plasma cell leukemia	133154	Maps to
C90.11	ICD10CM	95209008	Plasma cell leukemia in remission	Plasma cell leukemia in remission	133158	Maps to
[truncated: 208 more rows]
