# Supplementary material for: A computable biomedical knowledge object for calculating in‐hospital mortality for patients admitted with acute myocardial infarction
Source: Learn Health Syst. 2023 Sep 11;7(4):e10388. doi: 10.1002/lrh2.10388 (PMC10582239; doi:10.1002/lrh2.10388)
Supplement: Supplementary file 2 — Data S2. Supporting Information. [file LRH2-7-e10388-s004.zip › mapping_v2_updates/mapping_ami_inclusion.csv]

icd_code	icd_ver	omop_code	icd_name	omop_name	rel_concept_id	rel_type
I21.0	ICD10	54329005	Acute transmural myocardial infarction of anterior wall	Acute myocardial infarction of anterior wall	434376	Maps to
I21.0	ICD10CM	703164000	ST elevation (STEMI) myocardial infarction of anterior wall	Acute anterior ST segment elevation myocardial infarction	45766075	Maps to
I21.1	ICD10	73795002	Acute transmural myocardial infarction of inferior wall	Acute myocardial infarction of inferior wall	438170	Maps to
I21.1	ICD10CM	703213009	ST elevation (STEMI) myocardial infarction of inferior wall	Acute ST segment elevation myocardial infarction of inferior wall	45766116	Maps to
I21.2	ICD10CM	401303003	ST elevation (STEMI) myocardial infarction of other sites	Acute ST segment elevation myocardial infarction	4296653	Maps to
I21.2	ICD10	57054005	Acute transmural myocardial infarction of other sites	Acute myocardial infarction	312327	Maps to
I21.3	ICD10	57054005	Acute transmural myocardial infarction of unspecified site	Acute myocardial infarction	312327	Maps to
I21.3	ICD10CM	401303003	ST elevation (STEMI) myocardial infarction of unspecified site	Acute ST segment elevation myocardial infarction	4296653	Maps to
I21.4	ICD10	401314000	Acute subendocardial myocardial infarction	Acute non-ST segment elevation myocardial infarction	4270024	Maps to
I21.4	ICD10CM	401314000	Non-ST elevation (NSTEMI) myocardial infarction	Acute non-ST segment elevation myocardial infarction	4270024	Maps to
I21.9	ICD10	57054005	Acute myocardial infarction, unspecified	Acute myocardial infarction	312327	Maps to
I21.9	ICD10CM	57054005	Acute myocardial infarction, unspecified	Acute myocardial infarction	312327	Maps to
