# Supplementary material for: A computable biomedical knowledge object for calculating in‐hospital mortality for patients admitted with acute myocardial infarction
Source: Learn Health Syst. 2023 Sep 11;7(4):e10388. doi: 10.1002/lrh2.10388 (PMC10582239; doi:10.1002/lrh2.10388)
Supplement: Supplementary file 2 — Data S2. Supporting Information. [file LRH2-7-e10388-s004.zip › mapping_v2_updates/mapping_dementia_risk.csv]

icd_code	icd_ver	omop_code	icd_name	omop_name	rel_concept_id	rel_type
F00	ICD10	26929004	Dementia in Alzheimer disease	Alzheimer's disease	378419	Maps to
F00.0	ICD10	416780008	Dementia in Alzheimer disease with early onset	Primary degenerative dementia of the Alzheimer type, presenile onset	4218017	Maps to
F00.1	ICD10	416975007	Dementia in Alzheimer disease with late onset	Primary degenerative dementia of the Alzheimer type, senile onset	4220313	Maps to
F00.2	ICD10	26929004	Dementia in Alzheimer disease, atypical or mixed type	Alzheimer's disease	378419	Maps to
F00.9	ICD10	26929004	Dementia in Alzheimer disease, unspecified	Alzheimer's disease	378419	Maps to
F01	ICD10CM	429998004	Vascular dementia	Vascular dementia	443605	Maps to
F01	ICD10	429998004	Vascular dementia	Vascular dementia	443605	Maps to
F01.0	ICD10	230285003	Vascular dementia of acute onset	Vascular dementia of acute onset	4046089	Maps to
F01.1	ICD10	56267009	Multi-infarct dementia	Multi-infarct dementia	379778	Maps to
F01.2	ICD10	230286002	Subcortical vascular dementia	Subcortical vascular dementia	4047747	Maps to
F01.3	ICD10	230287006	Mixed cortical and subcortical vascular dementia	Mixed cortical and subcortical vascular dementia	4046090	Maps to
F01.5	ICD10CM	429998004	Vascular dementia	Vascular dementia	443605	Maps to
F01.50	ICD10CM	16276361000119109	Vascular dementia without behavioral disturbance	Vascular dementia without behavioral disturbance	37109056	Maps to
F01.51	ICD10CM	288631000119104	Vascular dementia with behavioral disturbance	Vascular dementia with behavioral disturbance	37018688	Maps to
F01.8	ICD10	429998004	Other vascular dementia	Vascular dementia	443605	Maps to
F01.9	ICD10	429998004	Vascular dementia, unspecified	Vascular dementia	443605	Maps to
F02	ICD10CM	191519005	Dementia in other diseases classified elsewhere	Dementia associated with another disease	374888	Maps to
F02	ICD10	191519005	Dementia in other diseases classified elsewhere	Dementia associated with another disease	374888	Maps to
F02.0	ICD10	21921000119103	Dementia in Pick disease	Dementia due to Pick's disease	44782710	Maps to
F02.1	ICD10	429458009	Dementia in Creutzfeldt-Jakob disease	Dementia due to Creutzfeldt Jakob disease	4180284	Maps to
F02.2	ICD10	442344002	Dementia in Huntington disease	Dementia due to Huntington chorea	40483103	Maps to
F02.3	ICD10	425390006	Dementia in Parkinson disease	Dementia associated with Parkinson's Disease	4314734	Maps to
F02.4	ICD10	713571008	Dementia in human immunodeficiency virus [HIV] disease	Disorder of central nervous system co-occurrent with human immunodeficiency virus infection	37017319	Maps to
F02.4	ICD10	191519005	Dementia in human immunodeficiency virus [HIV] disease	Dementia associated with another disease	374888	Maps to
F02.8	ICD10	191519005	Dementia in other specified diseases classified elsewhere	Dementia associated with another disease	374888	Maps to
F02.8	ICD10CM	191519005	Dementia in other diseases classified elsewhere	Dementia associated with another disease	374888	Maps to
F02.80	ICD10CM	191519005	Dementia in other diseases classified elsewhere without behavioral disturbance	Dementia associated with another disease	374888	Maps to
F02.81	ICD10CM	191519005	Dementia in other diseases classified elsewhere with behavioral disturbance	Dementia associated with another disease	374888	Maps to
F02.81	ICD10CM	1591000119103	Dementia in other diseases classified elsewhere with behavioral disturbance	Dementia with behavioral disturbance	43530666	Maps to
F03	ICD10CM	52448006	Unspecified dementia	Dementia	4182210	Maps to
F03	ICD10	52448006	Unspecified dementia	Dementia	4182210	Maps to
F03.9	ICD10CM	52448006	Unspecified dementia	Dementia	4182210	Maps to
F03.90	ICD10CM	52448006	Unspecified dementia without behavioral disturbance	Dementia	4182210	Maps to
F03.91	ICD10CM	1591000119103	Unspecified dementia with behavioral disturbance	Dementia with behavioral disturbance	43530666	Maps to
G30	ICD10	26929004	Alzheimer disease	Alzheimer's disease	378419	Maps to
G30	ICD10CM	26929004	Alzheimer's disease	Alzheimer's disease	378419	Maps to
G30.0	ICD10CM	416780008	Alzheimer's disease with early onset	Primary degenerative dementia of the Alzheimer type, presenile onset	4218017	Maps to
G30.0	ICD10	416780008	Alzheimer disease with early onset	Primary degenerative dementia of the Alzheimer type, presenile onset	4218017	Maps to
G30.1	ICD10CM	416975007	Alzheimer's disease with late onset	Primary degenerative dementia of the Alzheimer type, senile onset	4220313	Maps to
G30.1	ICD10	416975007	Alzheimer disease with late onset	Primary degenerative dementia of the Alzheimer type, senile onset	4220313	Maps to
G30.8	ICD10CM	26929004	Other Alzheimer's disease	Alzheimer's disease	378419	Maps to
G30.8	ICD10	26929004	Other Alzheimer disease	Alzheimer's disease	378419	Maps to
G30.9	ICD10CM	26929004	Alzheimer's disease, unspecified	Alzheimer's disease	378419	Maps to
G30.9	ICD10	26929004	Alzheimer disease, unspecified	Alzheimer's disease	378419	Maps to
