# Supplementary material for: A computable biomedical knowledge object for calculating in‐hospital mortality for patients admitted with acute myocardial infarction
Source: Learn Health Syst. 2023 Sep 11;7(4):e10388. doi: 10.1002/lrh2.10388 (PMC10582239; doi:10.1002/lrh2.10388)
Supplement: Supplementary file 2 — Data S2. Supporting Information. [file LRH2-7-e10388-s004.zip › mapping_v2_updates/mapping_heart_failure_risk.csv]

icd_code	icd_ver	omop_code	icd_name	omop_name	rel_concept_id	rel_type
I11.0	ICD10	5148006	Hypertensive heart disease with (congestive) heart failure	Hypertensive heart disease with congestive heart failure	314378	Maps to
I11.0	ICD10CM	46113002	Hypertensive heart disease with heart failure	Hypertensive heart failure	444101	Maps to
I13.0	ICD10CM	194779001	Hypertensive heart and chronic kidney disease with heart failure and stage 1 through stage 4 chronic kidney disease, or unspecified chronic kidney disease	Hypertensive heart and renal disease with (congestive) heart failure	439696	Maps to
I13.0	ICD10	194779001	Hypertensive heart and renal disease with (congestive) heart failure	Hypertensive heart and renal disease with (congestive) heart failure	439696	Maps to
I13.2	ICD10CM	8501000119104	Hypertensive heart and chronic kidney disease with heart failure and with stage 5 chronic kidney disease, or end stage renal disease	Hypertensive heart and chronic kidney disease	44784621	Maps to
I13.2	ICD10	194781004	Hypertensive heart and renal disease with both (congestive) heart failure and renal failure	Hypertensive heart and renal disease with both (congestive) heart failure and renal failure	439694	Maps to
I50	ICD10CM	84114007	Heart failure	Heart failure	316139	Maps to
I50	ICD10	84114007	Heart failure	Heart failure	316139	Maps to
I50.0	ICD10	42343007	Congestive heart failure	Congestive heart failure	319835	Maps to
I50.1	ICD10CM	85232009	Left ventricular failure, unspecified	Left heart failure	439846	Maps to
I50.1	ICD10	85232009	Left ventricular failure	Left heart failure	439846	Maps to
I50.2	ICD10CM	42343007	Systolic (congestive) heart failure	Congestive heart failure	319835	Maps to
I50.20	ICD10CM	417996009	Unspecified systolic (congestive) heart failure	Systolic heart failure	443580	Maps to
I50.20	ICD10CM	42343007	Unspecified systolic (congestive) heart failure	Congestive heart failure	319835	Maps to
I50.21	ICD10CM	42343007	Acute systolic (congestive) heart failure	Congestive heart failure	319835	Maps to
I50.21	ICD10CM	443254009	Acute systolic (congestive) heart failure	Acute systolic heart failure	40480603	Maps to
I50.22	ICD10CM	88805009	Chronic systolic (congestive) heart failure	Chronic congestive heart failure	4229440	Maps to
I50.22	ICD10CM	441481004	Chronic systolic (congestive) heart failure	Chronic systolic heart failure	40479192	Maps to
I50.23	ICD10CM	42343007	Acute on chronic systolic (congestive) heart failure	Congestive heart failure	319835	Maps to
I50.23	ICD10CM	443253003	Acute on chronic systolic (congestive) heart failure	Acute on chronic systolic heart failure	40480602	Maps to
I50.3	ICD10CM	418304008	Diastolic (congestive) heart failure	Diastolic heart failure	443587	Maps to
I50.3	ICD10CM	42343007	Diastolic (congestive) heart failure	Congestive heart failure	319835	Maps to
I50.30	ICD10CM	418304008	Unspecified diastolic (congestive) heart failure	Diastolic heart failure	443587	Maps to
I50.30	ICD10CM	42343007	Unspecified diastolic (congestive) heart failure	Congestive heart failure	319835	Maps to
I50.31	ICD10CM	42343007	Acute diastolic (congestive) heart failure	Congestive heart failure	319835	Maps to
I50.31	ICD10CM	443343001	Acute diastolic (congestive) heart failure	Acute diastolic heart failure	40481042	Maps to
I50.32	ICD10CM	441530006	Chronic diastolic (congestive) heart failure	Chronic diastolic heart failure	40479576	Maps to
I50.32	ICD10CM	42343007	Chronic diastolic (congestive) heart failure	Congestive heart failure	319835	Maps to
I50.33	ICD10CM	42343007	Acute on chronic diastolic (congestive) heart failure	Congestive heart failure	319835	Maps to
I50.33	ICD10CM	443344007	Acute on chronic diastolic (congestive) heart failure	Acute on chronic diastolic heart failure	40481043	Maps to
I50.4	ICD10CM	42343007	Combined systolic (congestive) and diastolic (congestive) heart failure	Congestive heart failure	319835	Maps to
I50.4	ICD10CM	442304009	Combined systolic (congestive) and diastolic (congestive) heart failure	Combined systolic and diastolic dysfunction	40482727	Maps to
I50.40	ICD10CM	42343007	Unspecified combined systolic (congestive) and diastolic (congestive) heart failure	Congestive heart failure	319835	Maps to
I50.40	ICD10CM	442304009	Unspecified combined systolic (congestive) and diastolic (congestive) heart failure	Combined systolic and diastolic dysfunction	40482727	Maps to
I50.41	ICD10CM	153931000119109	Acute combined systolic (congestive) and diastolic (congestive) heart failure	Acute combined systolic and diastolic heart failure	44782718	Maps to
I50.41	ICD10CM	42343007	Acute combined systolic (congestive) and diastolic (congestive) heart failure	Congestive heart failure	319835	Maps to
I50.42	ICD10CM	153941000119100	Chronic combined systolic (congestive) and diastolic (congestive) heart failure	Chronic combined systolic and diastolic heart failure	44782719	Maps to
I50.42	ICD10CM	42343007	Chronic combined systolic (congestive) and diastolic (congestive) heart failure	Congestive heart failure	319835	Maps to
I50.43	ICD10CM	42343007	Acute on chronic combined systolic (congestive) and diastolic (congestive) heart failure	Congestive heart failure	319835	Maps to
I50.43	ICD10CM	153951000119103	Acute on chronic combined systolic (congestive) and diastolic (congestive) heart failure	Acute on chronic combined systolic and diastolic heart failure	44782733	Maps to
I50.8	ICD10CM	84114007	Other heart failure	Heart failure	316139	Maps to
I50.81	ICD10CM	367363000	Right heart failure	Right ventricular failure	4273632	Maps to
I50.810	ICD10CM	367363000	Right heart failure, unspecified	Right ventricular failure	4273632	Maps to
I50.811	ICD10CM	359617009	Acute right heart failure	Acute right-sided heart failure	4233424	Maps to
I50.812	ICD10CM	10335000	Chronic right heart failure	Chronic right-sided heart failure	4014159	Maps to
I50.813	ICD10CM	16838951000119100	Acute on chronic right heart failure	Acute on chronic right-sided congestive heart failure	37309625	Maps to
I50.814	ICD10CM	44313006	Right heart failure due to left heart failure	Right heart failure secondary to left heart failure	4195785	Maps to
I50.82	ICD10CM	92506005	Biventricular heart failure	Biventricular congestive heart failure	4242669	Maps to
I50.83	ICD10CM	10091002	High output heart failure	High output heart failure	4004279	Maps to
I50.84	ICD10CM	84114007	End stage heart failure	Heart failure	316139	Maps to
I50.89	ICD10CM	84114007	Other heart failure	Heart failure	316139	Maps to
I50.9	ICD10CM	84114007	Heart failure, unspecified	Heart failure	316139	Maps to
I50.9	ICD10	84114007	Heart failure, unspecified	Heart failure	316139	Maps to
