# Supplementary material for: A computable biomedical knowledge object for calculating in‐hospital mortality for patients admitted with acute myocardial infarction
Source: Learn Health Syst. 2023 Sep 11;7(4):e10388. doi: 10.1002/lrh2.10388 (PMC10582239; doi:10.1002/lrh2.10388)
Supplement: Supplementary file 2 — Data S2. Supporting Information. [file LRH2-7-e10388-s004.zip › mapping_v2_updates/mapping_chboi_ami.json]

[{"_id": "6412bf27d2e6b2e5abd4d3fd", "name": "CHBOI_3a_AMI_Inclusion", "codes": ["54329005", "703164000", "73795002", "703213009", "401303003", "57054005", "401314000"], "domain": ["Condition"]}, {"_id": "6412bf27d2e6b2e5abd4d3fe", "name": "CHBOI_3a_AMI_Exclusion", "codes": ["410429000", "233927002", "95281009", "423191000"], "domain": ["Condition"]}, {"_id": "6412bf27d2e6b2e5abd4d3ff", "name": "CHBOI_3a_AMI_Risk_Dementia", "codes": ["26929004", "416780008", "416975007", "429998004", "230285003", "56267009", "230286002", "230287006", "16276361000119109", "288631000119104", "191519005", "21921000119103", "429458009", "442344002", "425390006", "713571008", "1591000119103", "52448006"], "domain": ["Condition"]}, {"_id": "6412bf27d2e6b2e5abd4d400", "name": "CHBOI_3a_AMI_Risk_Alzheimers", "codes": ["26929004", "416780008", "416975007", "230270009", "111033008", "45864009"], "domain": ["Condition"]}, {"_id": "6412bf27d2e6b2e5abd4d401", "name": "CHBOI_3a_AMI_Risk_Hypotension", "codes": ["45007003", "195506001", "28651003", "234171009", "408667000", "408668005"], "domain": ["Condition"]}, {"_id": "6412bf27d2e6b2e5abd4d402", "name": "CHBOI_3a_AMI_Risk_Shock", "codes": ["18504008", "27942005", "89138009", "39419009", "76571007"], "domain": ["Condition"]}, {"_id": "6412bf27d2e6b2e5abd4d403", "name": "CHBOI_3a_AMI_Risk_Renal_Failure", "codes": ["14669001", "145681000119101", "35455006", "429224003", "298015003", "433144002", "431857002", "433146000", "709044004", "300474003"], "domain": ["Condition"]}, {"_id": "6412bf27d2e6b2e5abd4d404", "name": "CHBOI_3a_AMI_Risk_Heart_Failure", "codes": ["5148006", "46113002", "194779001", "8501000119104", "194781004", "84114007", "42343007", "85232009", "417996009", "443254009", "88805009", "441481004", "443253003", "418304008", "443343001", "441530006", "443344007", "442304009", "153931000119109", "153941000119100", "153951000119103", "367363000", "359617009", "10335000", "16838951000119100", "44313006", "92506005", "10091002"], "domain": ["Condition"]}, {"_id": "6412bf27d2e6b2e5abd4d405", "name": "CHBOI_3a_AMI_Risk_Dysrhythmia", "codes": ["410429000", "233927002", "95281009", "423191000", "12026006", "195105007", "6456007", "25569003", "195080001", "17366009", "282825002", "440059007", "706923002", "426749004", "440028005", "720448006", "15964901000119107", "49436004", "5370000", "698247007", "44103008", "195083004", "71908006", "111288001", "287057009", "251164006", "251175005", "251167004", "36083008"], "domain": ["Condition"]}, {"_id": "6412bf27d2e6b2e5abd4d406", "name": "CHBOI_3a_AMI_Risk_Malignancy", "codes": ["371996000", "372027002", "372026006", "94135007", "93837005", "93836001", "93835002", "371981004", "109822001", "93687001", "94101009", "93773005", "371975007", "94134006", "371968006", "93868009", "109823006", "371990006", "372022008", "371997009", "93802007", "93672006", "187653008", "93860002", "109830000", "372002009", "371991005", "94049001", "94129007", "109831001", "363505006", "372001002", "371976008", "94138009", "93989001", "372004005", "93883004", "94076001", "109824000", "372020000", "94102002", "94103007", "110013004", "93933005", "94132005", "93670003", "93862005", "93971002", "109834009", "109832008", "722529000", "187692001", "94078000", "93970001", "93861003", "93674007", "109367000", "226521000119108", "93824007", "93978008", "93831006", "93967000", "93829002", "93968005", "109368005", "271323007", "363357005", "255052006", "93961004", "94144008", "109833003", "371984007", "371978009", "372017008", "371962007", "372023003", "371999007", "371998004", "109835005", "372014001", "93738008", "93809003", "93717002", "93976007", "93977003", "93867004", "93818001", "109836006", "94048009", "363509000", "93775003", "93846004", "93832004", "187752007", "93890009", "109837002", "93761005", "371977004", "93679002", "93683002", "93826009", "94105000", "94072004", "93771007", "94006002", "109838007", "93980002", "93984006", "443488001", "93676009", "93669004", "109840002", "109839004", "187767006", "109841003", "109842005", "109843000", "109844006", "254601002", "95214007", "93870000", "372139008", "371970002", "446189008", "371967001", "109847004", "372003004", "372119009", "93715005", "94082003", "93939009", "93843007", "109848009", "363745004", "255077007", "371992003", "94071006", "448675008", "109357005", "93917007", "93894000", "93659005", "93889000", "93787005", "93808006", "94067008", "109366009", "126675008", "371995001", "93816002", "94080006", "94075002", "109370001", "109369002", "363432004", "94104001", "93986008", "93882009", "372135002", "372112000", "372110008", "109371002", "94096009", "94111002", "188361007", "93891008", "93825008", "93671004", "93969002", "93966009", "109384006", "93841009", "372087000", "94118008", "430621000", "363227003", "93725000", "128466006", "372133009", "94004004", "93871001", "94003005", "109348004", "187900002", "93723007", "93886007", "372028007", "363438000", "372107001", "187952001", "93951006", "109347009", "93655004", "94047004", "188030005", "94032008", "93224002", "109274007", "188032002", "94022001", "93225001", "93643005", "188044004", "372123001", "269579005", "94043000", "93215006", "94045007", "269580008", "94033003", "269581007", "93875005", "109267002", "109378008", "254645002", "109853004", "109383000", "109385007", "109386008", "188029000", "109388009", "109391009", "109389001", "109390005", "109392002", "93923002", "188321006", "188322004", "109921007", "109931000", "422736007", "188324003", "188325002", "188326001", "188327005", "109947003", "109919002", "187801002", "94092006", "372016004", "363492001", "109851002", "372010005", "387837005", "302816009", "255056009", "372012002", "187991006", "187999008", "188009001", "188015001", "188019007", "94063007", "109349007", "420120006", "446124001", "445736006", "445737002", "446925001", "253001006", "269515006", "313249007", "313250007", "133891000119102", "133871000119103", "133881000119100", "109264009", "372137005", "188147009", "188163001", "93745008", "93884005", "373089009", "94115006", "373090000", "93874009", "373088001", "94117003", "373091001", "93876006", "372092003", "188156001", "353501000119104", "353421000119109", "188157005", "109886000", "109887009", "93796005", "94143002", "93850006", "93851005", "371980003", "109885001", "372025005", "372024009", "93779009", "93789008", "188180002", "371971003", "93844001", "93781006", "93915004", "188191009", "109879008", "10708511000119108", "93934004", "15635721000119108", "93797001", "371987000", "93728003", "93994001", "93942003", "94126000", "109878000", "126920004", "721567004", "372005006", "372006007", "371989002", "93716006", "109875002", "93974005", "94087009", "94113004", "109876001", "93885006", "93783009", "372013007", "372009000", "109874003", "93849006", "93985007", "94121005", "93689003", "94109006", "449803009", "188241004", "188242006", "93972009", "188243001", "94124002", "94122003", "94120006", "188247000", "94125001", "94123008", "93944002", "188256008", "371481006", "93764002", "93766000", "93987004", "93755007", "93756008", "371993008", "187906008", "109948008", "371986009", "109915008", "93747000", "94069006", "93727008", "188280007", "93746009", "93807001", "94086000", "93946000", "93928006", "93748005", "93726004", "109912006", "93744007", "94068003", "93743001", "254969001", "93767009", "93931007", "254980001", "109911004", "94098005", "93665005", "371963002", "371966005", "371983001", "93943008", "93964007", "93768004", "93962006", "93740003", "93941005", "127016006", "188366002", "363484005", "93953009", "363503004", "94116007", "363504005", "363346000", "94392001", "94351005", "94347008", "94398002", "94395004", "94350006", "94396003", "OMOP5032006", "269473008", "OMOP4999962", "94391008", "OMOP5031846", "353561000119103", "OMOP5031694", "353741000119106", "OMOP5031723", "94409002", "OMOP5031810", "94493005", "94515004", "OMOP5031834", "OMOP5031911", "94580002", "OMOP5031678", "94365007", "OMOP5117516", "188445006", "94381002", "813671000000107", "OMOP5000224", "94313005", "OMOP5031769", "OMOP4999718", "OMOP4998856", "128462008", "OMOP5031989", "94628003", "94663008", "OMOP5031505", "94186002", "OMOP5031865", "94579000", "94225005", "OMOP5031757", "94326009", "OMOP4998538", "OMOP5031567", "94246001", "94442001", "94222008", "OMOP4998978", "94217008", "OMOP5031538", "OMOP5031777", "94455000", "OMOP5031848", "369530001", "OMOP5031695", "369523007", "94161006", "OMOP5031479", "OMOP5031842", "OMOP5031690", "OMOP5031547", "94649002", "OMOP5031631", "430556008", "274088005", "255046005", "445238008", "709517003", "425318003", "276818002", "276819005", "253002004", "363350007", "363412000", "363408006", "363409003", "363410008", "713573006", "363434003", "709830006", "713574000", "428701004", "443492008", "133531000119104", "705176003", "285645000", "254289008", "118599009", "118605002", "93497000", "93495008", "93493001", "93496009", "93498005", "93494007", "93500006", "188562004", "93501005", "118608000", "93515007", "188566001", "188567005", "93514006", "93516008", "188570009", "93518009", "188572001", "93519001", "118609008", "93506000", "188576003", "188577007", "93505001", "93507009", "188580008", "93509007", "188582000", "93510002", "118610003", "93488004", "188586002", "188587006", "93487009", "93489007", "188591001", "188592008", "188593003", "93492006", "118607005", "93524003", "93522004", "93520007", "93523009", "93525002", "93521006", "93527005", "93526001", "93528000", "308121000", "109970006", "93195001", "93193008", "93191005", "93194002", "93196000", "93192003", "93198004", "702786004", "109971005", "93197009", "109972003", "449220000", "404143002", "95188007", "95186006", "1091861000000100", "95187002", "95193005", "95192000", "93199007", "95194004", "109962001", "109968002", "443487006", "441559006", "847741000000106", "404148006", "441962003", "109965004", "118617000", "92512000", "188511002", "188512009", "188513004", "188514005", "188515006", "188516007", "188517003", "92516002", "414166008", "118618005", "94711005", "94709001", "94707004", "94710006", "94712003", "94708009", "94714002", "188627002", "94715001", "118611004", "95260009", "188631008", "188632001", "188633006", "188634000", "188635004", "95263006", "188637007", "95264000", "109977009", "421418009", "404134006", "448212009", "278052009", "277613000", "118601006", "109979007", "1091891000000106", "397450004", "444910004", "447989004", "422172005", "445406001", "277654008", "404133000", "445105005", "413537009", "128875000", "109980005", "190818004", "68979007", "109985000", "445269007", "109989006", "94704006", "95210003", "95209008", "122981000119101", "188718006", "415112005", "188725004", "91857003", "91856007", "277473004", "92813000", "277619001", "118613001", "110007008", "277567002", "277571004", "93169003", "188732008", "91861009", "91854005", "92818009", "92817004", "415287001", "277589003", "94719007", "94718004", "110004001", "425869007", "91860005", "444911000", "445448008", "94716000", "188744006", "413442004", "127225006", "445227008", "93143009", "93451002", "426642002", "277602003", "110002002", "109991003", "445738007", "404136008", "93142004", "91855006", "92812005", "92811003", "269475001", "118614007", "118615008", "397009000", "716655008", "446643000", "39795003", "129000002", "109988003"], "domain": ["Condition"]}, {"_id": "6412bf27d2e6b2e5abd4d407", "name": "CHBOI_3a_AMI_Risk_Hypertension", "codes": ["59621000", "64715009", "46113002", "5148006", "60899001", "104931000119100", "38481006", "49220004", "86234004", "8501000119104", "194779001", "194780003", "194781004", "31992008", "123799005", "28119000", "194788005", "11399002", "88223008", "50490005", "34742003"], "domain": ["Condition"]}, {"_id": "6412bf27d2e6b2e5abd4d408", "name": "CHBOI_3a_AMI_Risk_Cerebrovascular_Disease", "codes": ["270907008", "21454007", "195155004", "195160000", "291571000119106", "274100004", "20908003", "291531000119108", "49422009", "291521000119105", "95454007", "291541000119104", "142851000119103", "425957003", "195168007", "195169004", "738779002", "195176009", "291581000119109", "609382000", "397809001", "432504007", "195185009", "64775002", "88174006", "195189003", "86003009", "266253001", "195186005", "65084004", "111296006", "80606009", "230692004", "125081000119106", "34181000119102", "69798007", "266254007", "705130002", "195190007", "705128004", "195230003", "359557001", "230690007", "118254002", "473449006", "62914000", "128129006", "371158002", "371160000", "250845006", "195232006", "195233001", "195234007", "195235008", "20059004", "713081000", "432119003", "55382008", "22811006", "50490005", "69116000", "42970005", "297157005", "28366008", "29322000", "287731003", "450886002", "703218000", "700467001", "363137000", "390936003", "32895009", "230724001", "703311009", "195239002", "195240000", "442212003", "441960006", "441630004", "441529001", "133981000119106", "133991000119109", "442097001", "427065003", "442181008", "441887006", "425642008", "441894009", "48601000119107", "361000119103", "29426003", "430959006", "430947007", "425882004", "428668000", "426033005", "40161000119102", "29941000119105", "195241001", "195243003", "1131000119105", "95666008", "148871000119109"], "domain": ["Condition"]}]
